# Supplementary material for: The Dragon’s Paralysing Spell: Evidence of Sodium and Calcium Ion Channel Binding Neurotoxins in Helodermatid and Varanid Lizard Venoms
Source: Toxins (Basel). 2021 Aug 6;13(8):549. doi: 10.3390/toxins13080549 (PMC8402328; doi:10.3390/toxins13080549)
Supplement: Supplementary file 1 [file toxins-13-00549-s001.zip]

Archive with 1 entries (1 files):
- toxins-1312990-supplementary.xlsx
