# Supplementary material for: The Dragon’s Paralysing Spell: Evidence of Sodium and Calcium Ion Channel Binding Neurotoxins in Helodermatid and Varanid Lizard Venoms
Source: Toxins (Basel). 2021 Aug 6;13(8):549. doi: 10.3390/toxins13080549 (PMC8402328; doi:10.3390/toxins13080549)
Supplement: Supplementary file 1 [file toxins-13-00549-s001.zip › toxins-1312990-supplementary.xlsx]

## Sheet: HE
Chick BVC		2017-08-30		2017-08-30		2017-08-30		2017-08-30
	#1		#2		#3		#4		#5
Time (Minutes)	Max-Min	Percentage	Max-Min	Percentage	Max-Min	Percentage	Max-Min	Percentage	Max-Min	Percentage
0	0.63262	100	0.84484	100	0.78978	100	1.92652	100		#DIV/0!
2	0.62012	98.0241	0.84114	99.562	0.79428	100.57	1.90852	99.0657		#DIV/0!
4	0.62432	98.688	0.83934	99.349	0.76248	96.5433	1.88082	97.6278		#DIV/0!
6	0.63342	100.126	0.83024	98.2719	0.79128	100.19	1.84972	96.0135		#DIV/0!
8	0.64442	101.865	0.85384	101.065	0.76928	97.4043	1.78442	92.624		#DIV/0!
10	0.61602	97.376	0.83934	99.349	0.71258	90.2251	1.78772	92.7953		#DIV/0!
12	0.61312	96.9176	0.77944	92.2589	0.70958	89.8453	1.73382	89.9975		#DIV/0!
14	0.59302	93.7403	0.75954	89.9034	0.67628	85.6289	1.70602	88.5545		#DIV/0!
16	0.58912	93.1238	0.73954	87.5361	0.74888	94.8213	1.70272	88.3832		#DIV/0!
18	0.59062	93.3609	0.78854	93.336	0.67858	85.9201	1.61942	84.0593		#DIV/0!
20	0.55872	88.3184	0.75774	89.6904	0.68838	87.161	1.55902	80.9242		#DIV/0!
22	0.55362	87.5123	0.73594	87.11	0.60068	76.0566	1.55082	80.4985		#DIV/0!
24	0.53832	85.0937	0.72864	86.2459	0.61808	78.2598	1.52302	79.0555		#DIV/0!
26	0.50962	80.557	0.70504	83.4525	0.64298	81.4125	1.52472	79.1437		#DIV/0!
28	0.51912	82.0587	0.67244	79.5938	0.57188	72.41	1.46102	75.8373		#DIV/0!
30	0.49042	77.5221	0.64704	76.5873	0.60448	76.5378	1.44952	75.2403		#DIV/0!
32	0.49752	78.6444	0.74314	87.9622	0.59538	75.3856	1.43482	74.4773		#DIV/0!
34	0.47772	75.5145	0.64154	75.9363	0.57948	73.3723	1.39072	72.1882		#DIV/0!
36	0.46352	73.2699	0.61794	73.1428	0.58628	74.2333	1.41202	73.2938		#DIV/0!
38	0.45022	71.1675	0.67064	79.3807	0.55758	70.5994	1.41032	73.2056		#DIV/0!
40	0.42862	67.7532	0.63434	75.084	0.58098	73.5623	1.41362	73.3769		#DIV/0!
42	0.43782	69.2074	0.68874	81.5231	0.53188	67.3453	1.40872	73.1225		#DIV/0!
44	0.41442	65.5085	0.63064	74.6461	0.61958	78.4497	1.36132	70.6621		#DIV/0!
46	0.41922	66.2673	0.62524	74.0069	0.55678	70.4981	1.36302	70.7504		#DIV/0!
48	0.41772	66.0302	0.58714	69.4972	0.54088	68.4849	1.35642	70.4078		#DIV/0!
50	0.41092	64.9553	0.56174	66.4907	0.56058	70.9793	1.36462	70.8334		#DIV/0!
52	0.38522	60.8928	0.52004	61.5549	0.51748	65.522	1.35322	70.2417		#DIV/0!
54	0.38612	61.0351	0.57264	67.7809	0.55758	70.5994	1.33032	69.053		#DIV/0!
56	0.39142	61.8728	0.58894	69.7102	0.49178	62.268	1.32382	68.7156		#DIV/0!
58	0.38582	60.9876	0.58534	69.2841	0.55228	69.9283	1.31072	68.0356		#DIV/0!
60	0.39202	61.9677	0.55994	66.2776	0.51748	65.522	1.30252	67.61		#DIV/0!
62	0.40082	63.3587	0.59804	70.7874	0.49628	62.8378	1.31722	68.373		#DIV/0!
64	0.37572	59.3911	0.58354	69.0711	0.54768	69.3459	1.30742	67.8643		#DIV/0!
66	0.36242	57.2887	0.58174	68.858	0.53408	67.6239	1.29272	67.1013		#DIV/0!
68	0.37722	59.6282	0.55264	65.4136	0.51368	65.0409	1.26172	65.4922		#DIV/0!
70	0.35802	56.5932	0.56174	66.4907	0.51448	65.1422	1.27482	66.1722		#DIV/0!
72	0.41952	66.3147	0.53814	63.6973	0.47968	60.7359	1.30742	67.8643		#DIV/0!
74	0.33992	53.7321	0.50914	60.2647	0.54618	69.156	1.31072	68.0356		#DIV/0!
76	0.34292	54.2063	0.55444	65.6266	0.48648	61.5969	1.29762	67.3556		#DIV/0!
78	0.32962	52.1039	0.57264	67.7809	0.50838	64.3698	1.30252	67.61		#DIV/0!
80	0.34792	54.9967	0.54724	64.7744	0.49778	63.0277	1.29762	67.3556		#DIV/0!
82	0.34022	53.7795	0.53814	63.6973	0.49708	62.939	1.29442	67.1895		#DIV/0!
84	0.32402	51.2187	0.57264	67.7809	0.50608	64.0786	1.31892	68.4613		#DIV/0!
86	0.32692	51.6772	0.54364	64.3483	0.45318	57.3805	1.28952	66.9352		#DIV/0!
88	0.30482	48.1837	0.54724	64.7744	0.52278	66.1931	1.32212	68.6274		#DIV/0!
90	0.30062	47.5198	0.50734	60.0516	0.45998	58.2415	1.28622	66.7639		#DIV/0!
92	0.27992	44.2477	0.56904	67.3548	0.46228	58.5328	1.31722	68.373		#DIV/0!
94	0.28852	45.6072	0.53454	63.2712	0.47508	60.1535	1.26662	65.7465		#DIV/0!
96	0.28262	44.6745	0.51634	61.1169	0.44408	56.2283	1.23392	64.0492		#DIV/0!
98	0.27942	44.1687	0.49284	58.3353	0.48568	61.4956	1.30092	67.5269		#DIV/0!
100	0.28262	44.6745	0.48374	57.2582	0.43198	54.6962	1.31232	68.1187		#DIV/0!
102	0.26782	42.3351	0.51634	61.1169	0.47888	60.6346	1.27152	66.0009		#DIV/0!
104	0.25632	40.5172	0.52364	61.981	0.43498	55.0761	1.23562	64.1374		#DIV/0!
106	0.25962	41.0389	0.48734	57.6843	0.42818	54.2151	1.25682	65.2378		#DIV/0!
108	0.23742	37.5296	0.46924	55.5419	0.43728	55.3673	1.29762	67.3556		#DIV/0!
110	0.26552	41.9715	0.44744	52.9615	0.39188	49.6189	1.29112	67.0183		#DIV/0!
112	0.25132	39.7269	0.43654	51.6713	0.45468	57.5705	1.33192	69.1361		#DIV/0!
114	0.25392	40.1378	0.46014	54.4648	0.38888	49.239	1.30742	67.8643		#DIV/0!
116	0.23652	37.3874	0.48374	57.2582	0.45238	57.2792	1.31722	68.373		#DIV/0!
118	0.22472	35.5221	0.48374	57.2582	0.42748	54.1265	1.34502	69.816		#DIV/0!
120	0.24122	38.1303	0.42204	49.955	0.43808	55.4686	1.35482	70.3247		#DIV/0!
122	0.23772	37.5771	0.44744	52.9615	0.38128	48.2767	1.33192	69.1361		#DIV/0!
124	0.22562	35.6644	0.45104	53.3876	0.37148	47.0359	1.35972	70.5791		#DIV/0!
126	0.21462	33.9256	0.42564	50.3811	0.43128	54.6076	1.34012	69.5617		#DIV/0!
128	0.22142	35.0005	0.44564	52.7484	0.35708	45.2126	1.34662	69.8991		#DIV/0!
130	0.22142	35.0005	0.40574	48.0257	0.34958	44.263	1.32052	68.5443		#DIV/0!
132	0.22052	34.8582	0.36394	43.078	0.32688	41.3887	1.32382	68.7156		#DIV/0!
134	0.23772	37.5771	0.33674	39.8584	0.29968	37.9447	1.37442	71.3421		#DIV/0!
136	0.22822	36.0754	0.36574	43.291	0.37528	47.517	1.34172	69.6447		#DIV/0!
138	0.21942	34.6843	0.30954	36.6389	0.29208	36.9825	1.35322	70.2417		#DIV/0!
140	0.21342	33.7359	0.30774	36.4258	0.31708	40.1479	1.32382	68.7156		#DIV/0!
142	0.20402	32.25	0.30224	35.7748	0.31098	39.3755	1.28462	66.6809		#DIV/0!
144	0.20282	32.0603	0.26594	31.4781	0.27318	34.5894	1.31402	68.2069		#DIV/0!
146	0.20102	31.7758	0.25514	30.1998	0.26788	33.9183	1.33852	69.4786		#DIV/0!
148	0.20552	32.4871	0.25144	29.7618	0.23688	29.9932	1.33522	69.3074		#DIV/0!
150	0.18862	29.8157	0.22424	26.5423	0.29968	37.9447	1.37602	71.4252		#DIV/0!
152	0.19192	30.3373	0.22974	27.1933	0.24598	31.1454	1.35322	70.2417		#DIV/0!
154	0.19072	30.1476	0.21704	25.6901	0.24818	31.4239	1.30422	67.6982		#DIV/0!
156	0.18602	29.4047	0.22244	26.3292	0.25128	31.8165	1.37112	71.1708		#DIV/0!
158	0.20872	32.9929	0.26594	31.4781	0.20508	25.9667	1.37282	71.2591		#DIV/0!
160	0.20012	31.6335	0.19344	22.8966	0.21338	27.0177	1.40542	72.9512		#DIV/0!
162	0.20492	32.3923	0.20064	23.7489	0.19078	24.1561	1.38752	72.0221		#DIV/0!
164	0.19042	30.1002	0.17164	20.3163	0.24968	31.6139	1.43652	74.5655		#DIV/0!
166	0.19362	30.6061	0.19344	22.8966	0.15518	19.6485	1.38912	72.1051		#DIV/0!
168	0.18602	29.4047	0.17344	20.5293	0.18548	23.485	1.34662	69.8991		#DIV/0!
170	0.18772	29.6734	0.14984	17.7359	0.18318	23.1938	1.40052	72.6969		#DIV/0!
172	0.20432	32.2974	0.15714	18.6	0.17408	22.0416	1.38752	72.0221		#DIV/0!
174	0.18392	29.0727	0.14084	16.6706	0.20968	26.5492	1.46422	76.0034		#DIV/0!
176	0.16262	25.7058	0.16624	19.6771	0.15068	19.0787	1.37932	71.5965		#DIV/0!
178	0.18922	29.9105	0.12084	14.3033	0.18318	23.1938	1.37602	71.4252		#DIV/0!
180	0.20282	32.0603	0.12814	15.1674	0.15218	19.2687	1.35812	70.496		#DIV/0!
182	0.19282	30.4796		0	0.14008	17.7366	1.33852	69.4786		#DIV/0!
184		0		0	0.14918	18.8888	1.34662	69.8991		#DIV/0!
186		0		0		0	1.35482	70.3247		#DIV/0!
188		0		0		0		0		#DIV/0!
190		0		0		0		0		#DIV/0!
192		0		0		0		0		#DIV/0!
194		0		0		0		0		#DIV/0!
196		0		0		0		0		#DIV/0!
198		0		0		0		0		#DIV/0!
200		0		0		0		0		#DIV/0!
202		0		0		0		0		#DIV/0!
204		0		0		0		0		#DIV/0!
206		0		0		0		0		#DIV/0!
208		0		0		0		0		#DIV/0!
210		0		0		0		0		#DIV/0!
212		0		0		0		0		#DIV/0!
214		0		0		0		0		#DIV/0!
216		0		0		0		0		#DIV/0!
218		0		0		0		0		#DIV/0!
220		0		0		0		0		#DIV/0!
222		0		0		0		0		#DIV/0!
224		0		0		0		0		#DIV/0!
226		0		0		0		0		#DIV/0!
228		0		0		0		0		#DIV/0!
230		0		0		0		0		#DIV/0!
232		0		0		0		0		#DIV/0!
234		0		0		0		0		#DIV/0!
236		0		0		0		0		#DIV/0!
238		0		0		0		0		#DIV/0!
240		0		0		0		0		#DIV/0!
242		0		0		0		0		#DIV/0!
244		0		0		0		0		#DIV/0!
246		0		0		0		0		#DIV/0!
248		0		0		0		0		#DIV/0!
250		0		0		0		0		#DIV/0!
252		0		0		0		0		#DIV/0!
254		0		0		0		0		#DIV/0!
256		0		0		0		0		#DIV/0!
258		0		0		0		0		#DIV/0!
260		0		0		0		0		#DIV/0!
262		0		0		0		0		#DIV/0!
264		0		0		0		0		#DIV/0!
266		0		0		0		0		#DIV/0!
268		0		0		0		0		#DIV/0!
270		0		0		0		0		#DIV/0!
272		0		0		0		0		#DIV/0!
274		0		0		0		0		#DIV/0!
276		0		0		0		0		#DIV/0!
278		0		0		0		0		#DIV/0!
280		0		0		0		0		#DIV/0!
282		0		0		0		0		#DIV/0!
284		0		0		0		0		#DIV/0!
286		0		0		0		0		#DIV/0!
288		0		0		0		0		#DIV/0!
290		0		0		0		0		#DIV/0!
292		0		0		0		0		#DIV/0!
294		0		0		0		0		#DIV/0!
296		0		0		0		0		#DIV/0!
298		0		0		0		0		#DIV/0!
300		0		0		0		0		#DIV/0!
Twitch height (%)
Time	#1	#2	#3	#4	#5			Mean	SEM		Group data - Agonist Responses (As Numbers)
0	100	100	100	100				100	0		CTx	Chick #1	Chick #2	Chick #3	Chick #4	Chick #5			MEAN	S.E.M.
2	98.0241	99.562	100.57	99.0657				99.3054	0.529445		Date	2017-08-30	2017-08-30	2017-08-30	2017-08-30
4	98.688	99.349	96.5433	97.6278				98.052	0.615266		ACh (1mM) (before)	0.6251	0.8129	0.6633	1.7658				0.966775	0.269406		0.482275
6	100.126	98.2719	100.19	96.0135				98.6504	0.985107		ACh (1mM) (after)	0.8592	0.6641	0.9008	1.7495				1.0434	0.240955
8	101.865	101.065	97.4043	92.624				98.2397	2.10876		CCh (20uM) (before)	0.6219	1.2193	2.6449	1.6465				1.53315	0.426		0.562129
10	97.376	99.349	90.2251	92.7953				94.9364	2.08572		CCh (20uM) (after)	1.7566	1.5967	1.9528	1.8034				1.77737	0.0733293
12	96.9176	92.2589	89.8453	89.9975				92.2548	1.64931		KCl (40mM) (before)	0.3476	0.5153	0.602	1.0324				0.624325	0.145913		0.689545
14	93.7403	89.9034	85.6289	88.5545				89.4568	1.68362		KCl (40mM) (after)	0.5642	0.3756	0.6119	0.7612				0.578225	0.0795128
16	93.1238	87.5361	94.8213	88.3832				90.9661	1.77846
18	93.3609	93.336	85.9201	84.0593				89.1691	2.44268
20	88.3184	89.6904	87.161	80.9242				86.5235	1.9367
22	87.5123	87.11	76.0566	80.4985				82.7943	2.76211		Group data - Agonist Responses (%)
24	85.0937	86.2459	78.2598	79.0555				82.1637	2.04433		CTx	Chick #1	Chick #2	Chick #3	Chick #4	Chick #5			MEAN	S.E.M.
26	80.557	83.4525	81.4125	79.1437				81.1415	0.901238		Date
28	82.0587	79.5938	72.41	75.8373				77.475	2.11809		ACh (1mM) (before)	100	100	100	100				100	0		0.200184
30	77.5221	76.5873	76.5378	75.2403				76.4719	0.468796		ACh (1mM) (after)	137.45	81.6952	135.806	99.0769				113.507	13.8164
32	78.6444	87.9622	75.3856	74.4773				79.1174	3.08101		CCh (20uM) (before)	100	100	100	100				100	0		0.18145
34	75.5145	75.9363	73.3723	72.1882				74.2528	0.888062		CCh (20uM) (after)	282.457	130.952	73.8327	109.529				149.193	45.9569
36	73.2699	73.1428	74.2333	73.2938				73.485	0.251643		KCl (40mM) (before)	100	100	100	100				100	0		0.453836
38	71.1675	79.3807	70.5994	73.2056				73.5883	2.01023		KCl (40mM) (after)	162.313	72.8896	101.645	73.7311				102.645	20.9815
40	67.7532	75.084	73.5623	73.3769				72.4441	1.60973
42	69.2074	81.5231	67.3453	73.1225				72.7996	3.14718
44	65.5085	74.6461	78.4497	70.6621				72.3166	2.77081
46	66.2673	74.0069	70.4981	70.7504				70.3807	1.58693
48	66.0302	69.4972	68.4849	70.4078				68.605	0.94385
50	64.9553	66.4907	70.9793	70.8334				68.3147	1.52907
52	60.8928	61.5549	65.522	70.2417				64.5528	2.15418
54	61.0351	67.7809	70.5994	69.053				67.1171	2.10765
56	61.8728	69.7102	62.268	68.7156				65.6417	2.07341
58	60.9876	69.2841	69.9283	68.0356				67.0589	2.06154
60	61.9677	66.2776	65.522	67.61				65.3443	1.20546
62	63.3587	70.7874	62.8378	68.373				66.3392	1.93791
64	59.3911	69.0711	69.3459	67.8643				66.4181	2.36433
66	57.2887	68.858	67.6239	67.1013				65.218	2.66861
68	59.6282	65.4136	65.0409	65.4922				63.8937	1.42524
70	56.5932	66.4907	65.1422	66.1722				63.5996	2.35311
72	66.3147	63.6973	60.7359	67.8643				64.653	1.56341
74	53.7321	60.2647	69.156	68.0356				62.7971	3.61092
76	54.2063	65.6266	61.5969	67.3556				62.1964	2.92383
78	52.1039	67.7809	64.3698	67.61				62.9662	3.70478
80	54.9967	64.7744	63.0277	67.3556				62.5386	2.6665
82	53.7795	63.6973	62.939	67.1895				61.9013	2.86111
84	51.2187	67.7809	64.0786	68.4613				62.8849	4.00615
86	51.6772	64.3483	57.3805	66.9352				60.0853	3.45334
88	48.1837	64.7744	66.1931	68.6274				61.9447	4.65545
90	47.5198	60.0516	58.2415	66.7639				58.1442	3.98773
92	44.2477	67.3548	58.5328	68.373				59.6271	5.58219
94	45.6072	63.2712	60.1535	65.7465				58.6946	4.51003
96	44.6745	61.1169	56.2283	64.0492				56.5172	4.26439
98	44.1687	58.3353	61.4956	67.5269				57.8816	4.95264
100	44.6745	57.2582	54.6962	68.1187				56.1869	4.81553
102	42.3351	61.1169	60.6346	66.0009				57.5219	5.20534
104	40.5172	61.981	55.0761	64.1374				55.4279	5.33269
106	41.0389	57.6843	54.2151	65.2378				54.544	5.05566
108	37.5296	55.5419	55.3673	67.3556				53.9486	6.15008
110	41.9715	52.9615	49.6189	67.0183				52.8925	5.24028
112	39.7269	51.6713	57.5705	69.1361				54.5262	6.12295
114	40.1378	54.4648	49.239	67.8643				52.9265	5.79261
116	37.3874	57.2582	57.2792	68.373				55.0745	6.45055
118	35.5221	57.2582	54.1265	69.816				54.1807	7.08332
120	38.1303	49.955	55.4686	70.3247				53.4697	6.68168
122	37.5771	52.9615	48.2767	69.1361				51.9878	6.56031
124	35.6644	53.3876	47.0359	70.5791				51.6667	7.29245
126	33.9256	50.3811	54.6076	69.5617				52.119	7.32838
128	35.0005	52.7484	45.2126	69.8991				50.7152	7.35633
130	35.0005	48.0257	44.263	68.5443				48.9584	7.07901
132	34.8582	43.078	41.3887	68.7156				47.0101	7.44904
134	37.5771	39.8584	37.9447	71.3421				46.6806	8.2357
136	36.0754	43.291	47.517	69.6447				49.132	7.23403
138	34.6843	36.6389	36.9825	70.2417				44.6368	8.54994
140	33.7359	36.4258	40.1479	68.7156				44.7563	8.09389
142	32.25	35.7748	39.3755	66.6809				43.5203	7.85601
144	32.0603	31.4781	34.5894	68.2069				41.5837	8.90006
146	31.7758	30.1998	33.9183	69.4786				41.3431	9.40941
148	32.4871	29.7618	29.9932	69.3074				40.3874	9.65971
150	29.8157	26.5423	37.9447	71.4252				41.432	10.281
152	30.3373	27.1933	31.1454	70.2417				39.7294	10.2064
154	30.1476	25.6901	31.4239	67.6982				38.74	9.73068
156	29.4047	26.3292	31.8165	71.1708				39.6803	10.5567
158	32.9929	31.4781	25.9667	71.2591				40.4242	10.3885
160	31.6335	22.8966	27.0177	72.9512				38.6248	11.5805
162	32.3923	23.7489	24.1561	72.0221				38.0798	11.4879
164	30.1002	20.3163	31.6139	74.5655				39.149	12.0681
166	30.6061	22.8966	19.6485	72.1051				36.3141	12.1496
168	29.4047	20.5293	23.485	69.8991				35.8295	11.5054
170	29.6734	17.7359	23.1938	72.6969				35.825	12.5304
172	32.2974	18.6	22.0416	72.0221				36.2403	12.2769
174	29.0727	16.6706	26.5492	76.0034				37.074	13.2495
176	25.7058	19.6771	19.0787	71.5965				34.0145	12.6164
178	29.9105	14.3033	23.1938	71.4252				34.7082	12.6494
180	32.0603	15.1674	19.2687	70.496				34.2481	12.6067
182	30.4796	0	17.7366	69.4786				29.4237	14.7418
184	0	0	18.8888	69.8991				22.197	16.5122
186	0	0	0	70.3247				17.5812	17.5812
188	0	0	0	0				0	0
190	0	0	0	0				0	0
192	0	0	0	0				0	0
194	0	0	0	0				0	0
196	0	0	0	0				0	0
198	0	0	0	0				0	0
200	0	0	0	0				0	0
202	0	0	0	0				0	0
204	0	0	0	0				0	0
206	0	0	0	0				0	0
208	0	0	0	0				0	0
210	0	0	0	0				0	0
212	0	0	0	0				0	0
214	0	0	0	0				0	0
216	0	0	0	0				0	0
218	0	0	0	0				0	0
220	0	0	0	0				0	0
222	0	0	0	0				0	0
224	0	0	0	0				0	0
226	0	0	0	0				0	0
228	0	0	0	0				0	0
230	0	0	0	0				0	0
232	0	0	0	0				0	0
234	0	0	0	0				0	0
236	0	0	0	0				0	0
238	0	0	0	0				0	0
240	0	0	0	0				0	0
242	0	0	0	0				0	0
244	0	0	0	0				0	0
246	0	0	0	0				0	0
248	0	0	0	0				0	0
250	0	0	0	0				0	0
252	0	0	0	0				0	0
254	0	0	0	0				0	0
256	0	0	0	0				0	0
258	0	0	0	0				0	0
260	0	0	0	0				0	0
262	0	0	0	0				0	0
264	0	0	0	0				0	0
266	0	0	0	0				0	0
268	0	0	0	0				0	0
270	0	0	0	0				0	0
272	0	0	0	0				0	0
274	0	0	0	0				0	0
276	0	0	0	0				0	0
278	0	0	0	0				0	0
280	0	0	0	0				0	0
282	0	0	0	0				0	0
284	0	0	0	0				0	0
286	0	0	0	0				0	0
288	0	0	0	0				0	0
290	0	0	0	0				0	0
292	0	0	0	0				0	0
294	0	0	0	0				0	0
296	0	0	0	0				0	0
298	0	0	0	0				0	0
300	0	0	0	0				0	0

## Sheet: HH
Chick BVC		2017-11-13		2017-11-13		2017-11-13		2017-11-13
	#1		#2		#3		#4		#5
Time (Minutes)	Max-Min	Percentage	Max-Min	Percentage	Max-Min	Percentage	Max-Min	Percentage	Max-Min	Percentage
0	0.99072	100	0.39498	100	1.18146	100	1.73412	100		#DIV/0!
2	1.01492	102.443	0.34288	86.8095	1.21946	103.216	1.58802	91.575		#DIV/0!
4	0.89672	90.512	0.36078	91.3413	1.11586	94.4475	1.62752	93.8528		#DIV/0!
6	0.91242	92.0967	0.27288	69.087	1.06756	90.3594	1.42992	82.458		#DIV/0!
8	0.85182	85.9799	0.22398	56.7067	0.93286	78.9582	1.39382	80.3762		#DIV/0!
10	0.77702	78.4298	0.19308	48.8835	0.77056	65.221	1.35432	78.0984		#DIV/0!
12	0.73432	74.1198	0.16218	41.0603	0.66356	56.1644	1.21342	69.9732		#DIV/0!
14	0.60472	61.0384	0.13608	34.4524	0.57036	48.2759	1.21852	70.2673		#DIV/0!
16	0.57122	57.6571	0.07748	19.6162	0.47026	39.8033	1.10342	63.63		#DIV/0!
18	0.38322	38.681	0.10188	25.7937	0.37356	31.6185	1.01232	58.3766		#DIV/0!
20	0.40672	41.053	0.08238	20.8568	0.33216	28.1144	0.98992	57.0849		#DIV/0!
22	0.33692	34.0076	0.04658	11.793	0.26996	22.8497	0.85422	49.2596		#DIV/0!
24	0.24862	25.0949	0.03188	8.07129	0.24236	20.5136	0.84732	48.8617		#DIV/0!
26	0.28062	28.3249	0.00908	2.29885	0.21476	18.1775	0.70462	40.6327		#DIV/0!
28	0.15382	15.5261	0.01728	4.37491	0.18366	15.5452	0.74072	42.7145		#DIV/0!
30	0.17662	17.8274	0	0	0.14916	12.6251	0.57232	33.0035		#DIV/0!
32	0.08262	8.33939	0.01568	3.96982	0.14566	12.3288	0.51042	29.4339		#DIV/0!
34	0.07692	7.76405	0	0	0.12496	10.5767	0.47952	27.6521		#DIV/0!
36	0.06982	7.0474	0.02708	6.85604	0.08706	7.36885	0.32652	18.8291		#DIV/0!
38	0.00502	0.506702	0.01238	3.13434	0.09046	7.65663	0.43822	25.2705		#DIV/0!
40	0.03772	3.80733	0	0	0.06626	5.60832	0.26642	15.3634		#DIV/0!
42	0.01922	1.94	0	0	0.10776	9.12092	0.27502	15.8593		#DIV/0!
44	0.04062	4.10005	0	0	0.05936	5.02429	0.21142	12.1918		#DIV/0!
46	0.02632	2.65665	0.00428	1.0836	0.04556	3.85625	0.11512	6.63853		#DIV/0!
48	0	0	0.04008	10.1473	0.05936	5.02429	0.21312	12.2898		#DIV/0!
50	0.01282	1.29401	0.00428	1.0836	0.02486	2.10418	0.07562	4.36071		#DIV/0!
52	0.01992	2.01066	0.00588	1.48868	0.03526	2.98444	0.15642	9.02014		#DIV/0!
54	0.00432	0.436047	0.00258	0.653198	0.04556	3.85625	0.12202	7.03642		#DIV/0!
56	0	0	0	0	0.02146	1.8164	0.05162	2.97673		#DIV/0!
58	0.01072	1.08204	0	0	0.03526	2.98444	0.07562	4.36071		#DIV/0!
60	0	0	0.01728	4.37491	0.02486	2.10418	0	0		#DIV/0!
62	0.02282	2.30338	0	0	0.02486	2.10418	0.04982	2.87293		#DIV/0!
64	0.01142	1.1527	0.00908	2.29885	0.04556	3.85625	0	0		#DIV/0!
66		0		0		0	0	0		#DIV/0!
68		0		0		0	0.01372	0.791179		#DIV/0!
70		0		0		0	0.01722	0.993011		#DIV/0!
72		0		0		0	0.05672	3.27082		#DIV/0!
74		0		0		0	2e-05	0.00115332		#DIV/0!
76		0		0		0	0.04982	2.87293		#DIV/0!
78		0		0		0	0	0		#DIV/0!
80		0		0		0	0	0		#DIV/0!
82		0		0		0	0.02062	1.18908		#DIV/0!
84		0		0		0	0	0		#DIV/0!
86		0		0		0	0.02412	1.39091		#DIV/0!
88		0		0		0	0.01032	0.595115		#DIV/0!
90		0		0		0	0.01892	1.09104		#DIV/0!
92		0		0		0	0	0		#DIV/0!
94		0		0		0	0.03092	1.78304		#DIV/0!
96		0		0		0	0	0		#DIV/0!
98		0		0		0	0	0		#DIV/0!
100		0		0		0	2e-05	0.00115332		#DIV/0!
102		0		0		0	0	0		#DIV/0!
104		0		0		0	0.01372	0.791179		#DIV/0!
106		0		0		0	0	0		#DIV/0!
108		0		0		0	0.00862	0.497082		#DIV/0!
110		0		0		0	0	0		#DIV/0!
112		0		0		0	0	0		#DIV/0!
114		0		0		0	0	0		#DIV/0!
116		0		0		0	0	0		#DIV/0!
118		0		0		0	0	0		#DIV/0!
120		0		0		0	0	0		#DIV/0!
122		0		0		0	0	0		#DIV/0!
124		0		0		0	0	0		#DIV/0!
126		0		0		0	0.00172	0.0991858		#DIV/0!
128		0		0		0	0	0		#DIV/0!
130		0		0		0	0	0		#DIV/0!
132		0		0		0	0.00342	0.197218		#DIV/0!
134		0		0		0	0.06532	3.76675		#DIV/0!
136		0		0		0	0	0		#DIV/0!
138		0		0		0	0.00172	0.0991858		#DIV/0!
140		0		0		0	0	0		#DIV/0!
142		0		0		0	0	0		#DIV/0!
144		0		0		0	0	0		#DIV/0!
146		0		0		0	0	0		#DIV/0!
148		0		0		0	0.00342	0.197218		#DIV/0!
150		0		0		0	0	0		#DIV/0!
152		0		0		0	0.01892	1.09104		#DIV/0!
154		0		0		0	0.05502	3.17279		#DIV/0!
156		0		0		0	0	0		#DIV/0!
158		0		0		0	0	0		#DIV/0!
160		0		0		0	0	0		#DIV/0!
162		0		0		0	0	0		#DIV/0!
164		0		0		0	0.01892	1.09104		#DIV/0!
166		0		0		0	2e-05	0.00115332		#DIV/0!
168		0		0		0	0.00512	0.295251		#DIV/0!
170		0		0		0	0.00342	0.197218		#DIV/0!
172		0		0		0	0	0		#DIV/0!
174		0		0		0	0.01202	0.693147		#DIV/0!
176		0		0		0	0	0		#DIV/0!
178		0		0		0	0.01372	0.791179		#DIV/0!
180		0		0		0	0	0		#DIV/0!
182		0		0		0		0		#DIV/0!
184		0		0		0		0		#DIV/0!
186		0		0		0		0		#DIV/0!
188		0		0		0		0		#DIV/0!
190		0		0		0		0		#DIV/0!
192		0		0		0		0		#DIV/0!
194		0		0		0		0		#DIV/0!
196		0		0		0		0		#DIV/0!
198		0		0		0		0		#DIV/0!
200		0		0		0		0		#DIV/0!
202		0		0		0		0		#DIV/0!
204		0		0		0		0		#DIV/0!
206		0		0		0		0		#DIV/0!
208		0		0		0		0		#DIV/0!
210		0		0		0		0		#DIV/0!
212		0		0		0		0		#DIV/0!
214		0		0		0		0		#DIV/0!
216		0		0		0		0		#DIV/0!
218		0		0		0		0		#DIV/0!
220		0		0		0		0		#DIV/0!
222		0		0		0		0		#DIV/0!
224		0		0		0		0		#DIV/0!
226		0		0		0		0		#DIV/0!
228		0		0		0		0		#DIV/0!
230		0		0		0		0		#DIV/0!
232		0		0		0		0		#DIV/0!
234		0		0		0		0		#DIV/0!
236		0		0		0		0		#DIV/0!
238		0		0		0		0		#DIV/0!
240		0		0		0		0		#DIV/0!
242		0		0		0		0		#DIV/0!
244		0		0		0		0		#DIV/0!
246		0		0		0		0		#DIV/0!
248		0		0		0		0		#DIV/0!
250		0		0		0		0		#DIV/0!
252		0		0		0		0		#DIV/0!
254		0		0		0		0		#DIV/0!
256		0		0		0		0		#DIV/0!
258		0		0		0		0		#DIV/0!
260		0		0		0		0		#DIV/0!
262		0		0		0		0		#DIV/0!
264		0		0		0		0		#DIV/0!
266		0		0		0		0		#DIV/0!
268		0		0		0		0		#DIV/0!
270		0		0		0		0		#DIV/0!
272		0		0		0		0		#DIV/0!
274		0		0		0		0		#DIV/0!
276		0		0		0		0		#DIV/0!
278		0		0		0		0		#DIV/0!
280		0		0		0		0		#DIV/0!
282		0		0		0		0		#DIV/0!
284		0		0		0		0		#DIV/0!
286		0		0		0		0		#DIV/0!
288		0		0		0		0		#DIV/0!
290		0		0		0		0		#DIV/0!
292		0		0		0		0		#DIV/0!
294		0		0		0		0		#DIV/0!
296		0		0		0		0		#DIV/0!
298		0		0		0		0		#DIV/0!
300		0		0		0		0		#DIV/0!
Twitch height (%)
Time	#1	#2	#3	#4	#5			Mean	SEM		Group data - Agonist Responses (As Numbers)
0	100	100	100	100				100	0		CTx	Chick #1	Chick #2	Chick #3	Chick #4	Chick #5			MEAN	S.E.M.
2	102.443	86.8095	103.216	91.575				96.0109	4.05822		Date	2017-11-13	2017-11-13	2017-11-13	2017-11-13
4	90.512	91.3413	94.4475	93.8528				92.5384	0.953587		ACh (1mM) (before)	1.2329	1.1071	1.9196	1.2647				1.38108	0.182704		0.912782
6	92.0967	69.087	90.3594	82.458				83.5003	5.24224		ACh (1mM) (after)	0.7543	1.1819	2.1785	1.3337				1.3621	0.298497
8	85.9799	56.7067	78.9582	80.3762				75.5053	6.44693		CCh (20uM) (before)	1.1097	1.0468	1.8989	0.5036				1.13975	0.287306		0.0280597
10	78.4298	48.8835	65.221	78.0984				67.6582	6.9729		CCh (20uM) (after)	1.5541	1.3252	2.6895	1.4522				1.75525	0.314916
12	74.1198	41.0603	56.1644	69.9732				60.3294	7.48234		KCl (40mM) (before)	0.8853	1.1282	1.1807	0.7803				0.993625	0.0958946		0.847455
14	61.0384	34.4524	48.2759	70.2673				53.5085	7.78928		KCl (40mM) (after)	0.3055	1.3936	1.2878	0.8318				0.954675	0.248354
16	57.6571	19.6162	39.8033	63.63				45.1766	9.90999
18	38.681	25.7937	31.6185	58.3766				38.6174	7.09378
20	41.053	20.8568	28.1144	57.0849				36.7772	7.95398
22	34.0076	11.793	22.8497	49.2596				29.4775	8.00271		Group data - Agonist Responses (%)
24	25.0949	8.07129	20.5136	48.8617				25.6354	8.5366		CTx	Chick #1	Chick #2	Chick #3	Chick #4	Chick #5			MEAN	S.E.M.
26	28.3249	2.29885	18.1775	40.6327				22.3585	8.11077		Date
28	15.5261	4.37491	15.5452	42.7145				19.5402	8.1604		ACh (1mM) (before)	100	100	100	100				100	0		0.400981
30	17.8274	0	12.6251	33.0035				15.864	6.82992		ACh (1mM) (after)	61.181	106.756	113.487	105.456				96.7201	11.9764
32	8.33939	3.96982	12.3288	29.4339				13.518	5.57313		CCh (20uM) (before)	100	100	100	100				100	0		0.0738198
34	7.76405	0	10.5767	27.6521				11.4982	5.83059		CCh (20uM) (after)	140.047	126.595	141.635	288.364				174.16	38.217
36	7.0474	6.85604	7.36885	18.8291				10.0254	2.9365		KCl (40mM) (before)	100	100	100	100				100	0		0.381939
38	0.506702	3.13434	7.65663	25.2705				9.14203	5.5752		KCl (40mM) (after)	34.5081	123.524	109.071	106.6				93.4258	19.9907
40	3.80733	0	5.60832	15.3634				6.19476	3.27214
42	1.94	0	9.12092	15.8593				6.73007	3.62052
44	4.10005	0	5.02429	12.1918				5.32903	2.53474
46	2.65665	1.0836	3.85625	6.63853				3.55876	1.17309
48	0	10.1473	5.02429	12.2898				6.86536	2.74953
50	1.29401	1.0836	2.10418	4.36071				2.21062	0.749699
52	2.01066	1.48868	2.98444	9.02014				3.87598	1.7425
54	0.436047	0.653198	3.85625	7.03642				2.99548	1.55743
56	0	0	1.8164	2.97673				1.19828	0.731248
58	1.08204	0	2.98444	4.36071				2.1068	0.972073
60	0	4.37491	2.10418	0				1.61977	1.04374
62	2.30338	0	2.10418	2.87293				1.82012	0.628189
64	1.1527	2.29885	3.85625	0				1.82695	0.823261
66	0	0	0	0				0	0
68	0	0	0	0.791179				0.197795	0.197795
70	0	0	0	0.993011				0.248253	0.248253
72	0	0	0	3.27082				0.817706	0.817706
74	0	0	0	0.00115332				0.000288331	0.000288331
76	0	0	0	2.87293				0.718232	0.718232
78	0	0	0	0				0	0
80	0	0	0	0				0	0
82	0	0	0	1.18908				0.297269	0.297269
84	0	0	0	0				0	0
86	0	0	0	1.39091				0.347727	0.347727
88	0	0	0	0.595115				0.148779	0.148779
90	0	0	0	1.09104				0.272761	0.272761
92	0	0	0	0				0	0
94	0	0	0	1.78304				0.445759	0.445759
96	0	0	0	0				0	0
98	0	0	0	0				0	0
100	0	0	0	0.00115332				0.000288331	0.000288331
102	0	0	0	0				0	0
104	0	0	0	0.791179				0.197795	0.197795
106	0	0	0	0				0	0
108	0	0	0	0.497082				0.124271	0.124271
110	0	0	0	0				0	0
112	0	0	0	0				0	0
114	0	0	0	0				0	0
116	0	0	0	0				0	0
118	0	0	0	0				0	0
120	0	0	0	0				0	0
122	0	0	0	0				0	0
124	0	0	0	0				0	0
126	0	0	0	0.0991858				0.0247964	0.0247964
128	0	0	0	0				0	0
130	0	0	0	0				0	0
132	0	0	0	0.197218				0.0493045	0.0493045
134	0	0	0	3.76675				0.941688	0.941688
136	0	0	0	0				0	0
138	0	0	0	0.0991858				0.0247964	0.0247964
140	0	0	0	0				0	0
142	0	0	0	0				0	0
144	0	0	0	0				0	0
146	0	0	0	0				0	0
148	0	0	0	0.197218				0.0493045	0.0493045
150	0	0	0	0				0	0
152	0	0	0	1.09104				0.272761	0.272761
154	0	0	0	3.17279				0.793198	0.793198
156	0	0	0	0				0	0
158	0	0	0	0				0	0
160	0	0	0	0				0	0
162	0	0	0	0				0	0
164	0	0	0	1.09104				0.272761	0.272761
166	0	0	0	0.00115332				0.000288331	0.000288331
168	0	0	0	0.295251				0.0738127	0.0738127
170	0	0	0	0.197218				0.0493045	0.0493045
172	0	0	0	0				0	0
174	0	0	0	0.693147				0.173287	0.173287
176	0	0	0	0				0	0
178	0	0	0	0.791179				0.197795	0.197795
180	0	0	0	0				0	0
182	0	0	0	0				0	0
184	0	0	0	0				0	0
186	0	0	0	0				0	0
188	0	0	0	0				0	0
190	0	0	0	0				0	0
192	0	0	0	0				0	0
194	0	0	0	0				0	0
196	0	0	0	0				0	0
198	0	0	0	0				0	0
200	0	0	0	0				0	0
202	0	0	0	0				0	0
204	0	0	0	0				0	0
206	0	0	0	0				0	0
208	0	0	0	0				0	0
210	0	0	0	0				0	0
212	0	0	0	0				0	0
214	0	0	0	0				0	0
216	0	0	0	0				0	0
218	0	0	0	0				0	0
220	0	0	0	0				0	0
222	0	0	0	0				0	0
224	0	0	0	0				0	0
226	0	0	0	0				0	0
228	0	0	0	0				0	0
230	0	0	0	0				0	0
232	0	0	0	0				0	0
234	0	0	0	0				0	0
236	0	0	0	0				0	0
238	0	0	0	0				0	0
240	0	0	0	0				0	0
242	0	0	0	0				0	0
244	0	0	0	0				0	0
246	0	0	0	0				0	0
248	0	0	0	0				0	0
250	0	0	0	0				0	0
252	0	0	0	0				0	0
254	0	0	0	0				0	0
256	0	0	0	0				0	0
258	0	0	0	0				0	0
260	0	0	0	0				0	0
262	0	0	0	0				0	0
264	0	0	0	0				0	0
266	0	0	0	0				0	0
268	0	0	0	0				0	0
270	0	0	0	0				0	0
272	0	0	0	0				0	0
274	0	0	0	0				0	0
276	0	0	0	0				0	0
278	0	0	0	0				0	0
280	0	0	0	0				0	0
282	0	0	0	0				0	0
284	0	0	0	0				0	0
286	0	0	0	0				0	0
288	0	0	0	0				0	0
290	0	0	0	0				0	0
292	0	0	0	0				0	0
294	0	0	0	0				0	0
296	0	0	0	0				0	0
298	0	0	0	0				0	0
300	0	0	0	0				0	0

## Sheet: HS
Chick BVC		2017-11-13		2017-11-13		2017-11-13		2017-11-13
	#1		#2		#3		#4		#5
Time (Minutes)	Max-Min	Percentage	Max-Min	Percentage	Max-Min	Percentage	Max-Min	Percentage	Max-Min	Percentage
0	0.53252	100	0.7824	100	1.86018	100	2.13474	100		#DIV/0!
2	0.47872	89.8971	0.7108	90.8487	1.76128	94.6833	2.02384	94.805		#DIV/0!
4	0.45402	85.2588	0.7431	94.977	1.79878	96.6992	1.90854	89.4039		#DIV/0!
6	0.46302	86.9488	0.706	90.2352	1.64188	88.2646	1.78164	83.4593		#DIV/0!
8	0.45002	84.5076	0.7202	92.0501	1.59068	85.5122	1.76194	82.5365		#DIV/0!
10	0.42672	80.1322	0.6312	80.6748	1.50888	81.1147	1.70114	79.6884		#DIV/0!
12	0.41792	78.4797	0.6068	77.5562	1.47478	79.2816	1.62064	75.9174		#DIV/0!
14	0.40922	76.8459	0.6501	83.0905	1.37928	74.1477	1.52954	71.6499		#DIV/0!
16	0.36732	68.9777	0.5469	69.9003	1.31788	70.8469	1.52684	71.5235		#DIV/0!
18	0.37712	70.818	0.5438	69.5041	1.29058	69.3793	1.53484	71.8982		#DIV/0!
20	0.36872	69.2406	0.4761	60.8512	1.24628	66.9978	1.55994	73.074		#DIV/0!
22	0.34592	64.9591	0.4784	61.1452	1.29058	69.3793	1.51074	70.7693		#DIV/0!
24	0.35352	66.3862	0.5107	65.2735	1.29058	69.3793	1.52144	71.2705		#DIV/0!
26	0.33382	62.6868	0.4225	54.0005	1.25988	67.7289	1.47314	69.0079		#DIV/0!
28	0.30772	57.7856	0.4123	52.6968	1.31788	70.8469	1.48834	69.72		#DIV/0!
30	0.30372	57.0345	0.3461	44.2357	1.27348	68.46	1.49464	70.0151		#DIV/0!
32	0.28572	53.6543	0.3721	47.5588	1.31448	70.6641	1.45534	68.1741		#DIV/0!
34	0.28262	53.0722	0.3114	39.8006	1.32128	71.0297	1.44904	67.879		#DIV/0!
36	0.24722	46.4245	0.235	30.0358	1.29058	69.3793	1.47764	69.2187		#DIV/0!
38	0.25052	47.0442	0.2815	35.979	1.33488	71.7608	1.47494	69.0923		#DIV/0!
40	0.24662	46.3119	0.25	31.953	1.33148	71.578	1.51434	70.9379		#DIV/0!
42	0.22612	42.4623	0.2917	37.2827	1.36558	73.4112	1.46784	68.7597		#DIV/0!
44	0.22662	42.5561	0.2484	31.7485	1.40998	75.798	1.52594	71.4813		#DIV/0!
46	0.21512	40.3966	0.1949	24.9105	1.43038	76.8947	1.43564	67.2513		#DIV/0!
48	0.19962	37.4859	0.2768	35.3783	1.43378	77.0775	1.49644	70.0994		#DIV/0!
50	0.19602	36.8099	0.1579	20.1815	1.43378	77.0775	1.42584	66.7922		#DIV/0!
52	0.17402	32.6786	0.2059	26.3165	1.39288	74.8788	1.45444	68.132		#DIV/0!
54	0.17292	32.472	0.1579	20.1815	1.43378	77.0775	1.45264	68.0476		#DIV/0!
56	0.17262	32.4157	0.2098	26.8149	1.38268	74.3304	1.47404	69.0501		#DIV/0!
58	0.18442	34.6316	0.1854	23.6963	1.48838	80.0127	1.49104	69.8464		#DIV/0!
60	0.16672	31.3077	0.1287	16.4494	1.46448	78.7279	1.40254	65.7007		#DIV/0!
62	0.15072	28.3032	0.1972	25.2045	1.44068	77.4484	1.39364	65.2838		#DIV/0!
64	0.16252	30.519	0.1397	17.8553	1.45768	78.3623	1.43654	67.2934		#DIV/0!
66	0.13912	26.1248	0.1799	22.9934	1.44408	77.6312	1.47234	68.9705		#DIV/0!
68	0.15212	28.5661	0.1579	20.1815	1.42358	76.5292	1.46154	68.4645		#DIV/0!
70	0.12362	23.2142	0.1153	14.7367	1.47818	79.4644	1.43294	67.1248		#DIV/0!
72	0.12902	24.2282	0.1571	20.0792	1.48158	79.6471	1.45264	68.0476		#DIV/0!
74	0.12622	23.7024	0.098	12.5256	1.52928	82.2114	1.40254	65.7007		#DIV/0!
76	0.14142	26.5567	0.1476	18.865	1.47478	79.2816	1.41864	66.4549		#DIV/0!
78	0.14902	27.9839	0.1326	16.9479	1.46448	78.7279	1.48574	69.5982		#DIV/0!
80	0.10542	19.7964	0.1791	22.8911	1.46788	78.9106	1.43654	67.2934		#DIV/0!
82	0.13012	24.4348	0.1508	19.274	1.50888	81.1147	1.43564	67.2513		#DIV/0!
84	0.12082	22.6883	0.1137	14.5322	1.49178	80.1955	1.38734	64.9887		#DIV/0!
86	0.11722	22.0123	0.2027	25.9075	1.44408	77.6312	1.40974	66.038		#DIV/0!
88	0.10702	20.0969	0.1145	14.6345	1.47138	79.0988	1.47854	69.2609		#DIV/0!
90	0.09722	18.2566	0.1508	19.274	1.51908	81.6631	1.45264	68.0476		#DIV/0!
92	0.12532	23.5334	0.1586	20.271	1.50888	81.1147	1.39894	65.5321		#DIV/0!
94	0.10562	19.834	0.1626	20.7822	1.46108	78.5451	1.47674	69.1766		#DIV/0!
96	0.09582	17.9937	0.1823	23.3001	1.51568	81.4803	1.48394	69.5139		#DIV/0!
98	0.10372	19.4772	0.1169	14.9412	1.54978	83.3134	1.41864	66.4549		#DIV/0!
100	0.09692	18.2003	0.2043	26.112	1.44748	77.814	1.46964	68.844		#DIV/0!
102	0.08962	16.8294	0.1232	15.7464	1.51568	81.4803	1.49104	69.8464		#DIV/0!
104	0.07052	13.2427	0.1768	22.5971	1.53958	82.7651	1.44284	67.5886		#DIV/0!
106	0.08652	16.2473	0.1098	14.0337	1.49858	80.561	1.47054	68.8861		#DIV/0!
108	0.06992	13.13	0.1326	16.9479	1.48498	79.8299	1.50004	70.268		#DIV/0!
110	0.07722	14.5009	0.1649	21.0762	1.50888	81.1147	1.46784	68.7597		#DIV/0!
112	0.08202	15.4022	0.1445	18.4688	1.43728	77.2656	1.55904	73.0318		#DIV/0!
114	0.06792	12.7545	0.176	22.4949	1.46108	78.5451	1.53574	71.9404		#DIV/0!
116	0.06682	12.5479	0.1287	16.4494	1.43728	77.2656	1.48664	69.6403		#DIV/0!
118	0.07582	14.238	0.1358	17.3569	1.48498	79.8299	1.54564	72.4041		#DIV/0!
120	0.07362	13.8248	0.1515	19.3635	1.42358	76.5292	1.46964	68.844		#DIV/0!
122	0.06032	11.3273	0.0964	12.3211	1.39628	75.0616	1.58134	74.0765		#DIV/0!
124	0.06962	13.0737	0.1618	20.68	1.40308	75.4271	1.52144	71.2705		#DIV/0!
126	0.06402	12.0221	0.0972	12.4233	1.33148	71.578	1.53844	72.0669		#DIV/0!
128	0.05782	10.8578	0.1712	21.8814	1.28378	69.0138	1.51344	70.8958		#DIV/0!
130	0.06292	11.8155	0.1326	16.9479	1.25648	67.5462	1.49824	70.1837		#DIV/0!
132	0.05982	11.2334	0.1082	13.8292	1.20868	64.9765	1.50984	70.7271		#DIV/0!
134	0.06262	11.7592	0.2035	26.0097	1.19508	64.2454	1.58764	74.3716		#DIV/0!
136	0.05442	10.2193	0.0956	12.2188	1.22238	65.713	1.57424	73.7439		#DIV/0!
138	0.06232	11.7028	0.1894	24.2076	1.38608	74.5132	1.49284	69.9308		#DIV/0!
140	0.04572	8.58559	0.1137	14.5322	1.07908	58.0094	1.52234	71.3127		#DIV/0!
142	0.03392	6.36971	0.1437	18.3666	1.08938	58.5631	1.49464	70.0151		#DIV/0!
144	0.05252	9.86254	0.1303	16.6539	1.07908	58.0094	1.47144	68.9283		#DIV/0!
146	0.03332	6.25704	0.0783	10.0077	1.01428	54.5259	1.47674	69.1766		#DIV/0!
148	0.04822	9.05506	0.1531	19.568	1.01428	54.5259	1.51074	70.7693		#DIV/0!
150	0.02402	4.51063	0.0925	11.8226	0.98698	53.0583	1.37664	64.4875		#DIV/0!
152	0.06202	11.6465	0.1445	18.4688	0.94948	51.0424	1.41954	66.4971		#DIV/0!
154	0.04632	8.69826	0.1059	13.5353	0.94268	50.6768	1.41864	66.4549		#DIV/0!
156	0.03052	5.73124	0.1059	13.5353	0.88128	47.3761	1.28634	60.2575		#DIV/0!
158	0.06152	11.5526	0.1303	16.6539	0.87788	47.1933	1.24074	58.1214		#DIV/0!
160	0.02972	5.58101	0.061	7.79652	0.88128	47.3761	1.13524	53.1793		#DIV/0!
162	0.04322	8.11613	0.1193	15.248	0.77898	41.8766	1.07804	50.4998		#DIV/0!
164	0.03782	7.10208	0.1011	12.9218	0.77558	41.6938	1.01284	47.4456		#DIV/0!
166	0.01902	3.5717	0.1106	14.136	0.74488	40.0434	0.87064	40.7844		#DIV/0!
168	0.03222	6.05048	0.0972	12.4233	0.73808	39.6779	0.87244	40.8687		#DIV/0!
170	0.03192	5.99414	0.0838	10.7106	0.70738	38.0275	0.75004	35.135		#DIV/0!
172	0.02072	3.89093	0.135	17.2546	0.66638	35.8234	0.65524	30.6941		#DIV/0!
174	0.03002	5.63735	0.083	10.6084	0.68348	36.7427	0.69814	32.7037		#DIV/0!
176	0.02712	5.09277	0.135	17.2546	0.57088	30.6895	0.55424	25.9629		#DIV/0!
178	0.02882	5.412	0.0822	10.5061	0.66638	35.8234	0.45854	21.4799		#DIV/0!
180	0.02772	5.20544	0.0925	11.8226	0.54708	29.4101	0.35314	16.5425		#DIV/0!
182		0		0		0		0		#DIV/0!
184		0		0		0		0		#DIV/0!
186		0		0		0		0		#DIV/0!
188		0		0		0		0		#DIV/0!
190		0		0		0		0		#DIV/0!
192		0		0		0		0		#DIV/0!
194		0		0		0		0		#DIV/0!
196		0		0		0		0		#DIV/0!
198		0		0		0		0		#DIV/0!
200		0		0		0		0		#DIV/0!
202		0		0		0		0		#DIV/0!
204		0		0		0		0		#DIV/0!
206		0		0		0		0		#DIV/0!
208		0		0		0		0		#DIV/0!
210		0		0		0		0		#DIV/0!
212		0		0		0		0		#DIV/0!
214		0		0		0		0		#DIV/0!
216		0		0		0		0		#DIV/0!
218		0		0		0		0		#DIV/0!
220		0		0		0		0		#DIV/0!
222		0		0		0		0		#DIV/0!
224		0		0		0		0		#DIV/0!
226		0		0		0		0		#DIV/0!
228		0		0		0		0		#DIV/0!
230		0		0		0		0		#DIV/0!
232		0		0		0		0		#DIV/0!
234		0		0		0		0		#DIV/0!
236		0		0		0		0		#DIV/0!
238		0		0		0		0		#DIV/0!
240		0		0		0		0		#DIV/0!
242		0		0		0		0		#DIV/0!
244		0		0		0		0		#DIV/0!
246		0		0		0		0		#DIV/0!
248		0		0		0		0		#DIV/0!
250		0		0		0		0		#DIV/0!
252		0		0		0		0		#DIV/0!
254		0		0		0		0		#DIV/0!
256		0		0		0		0		#DIV/0!
258		0		0		0		0		#DIV/0!
260		0		0		0		0		#DIV/0!
262		0		0		0		0		#DIV/0!
264		0		0		0		0		#DIV/0!
266		0		0		0		0		#DIV/0!
268		0		0		0		0		#DIV/0!
270		0		0		0		0		#DIV/0!
272		0		0		0		0		#DIV/0!
274		0		0		0		0		#DIV/0!
276		0		0		0		0		#DIV/0!
278		0		0		0		0		#DIV/0!
280		0		0		0		0		#DIV/0!
282		0		0		0		0		#DIV/0!
284		0		0		0		0		#DIV/0!
286		0		0		0		0		#DIV/0!
288		0		0		0		0		#DIV/0!
290		0		0		0		0		#DIV/0!
292		0		0		0		0		#DIV/0!
294		0		0		0		0		#DIV/0!
296		0		0		0		0		#DIV/0!
298		0		0		0		0		#DIV/0!
300		0		0		0		0		#DIV/0!
Twitch height (%)
Time	#1	#2	#3	#4	#5			Mean	SEM		Group data - Agonist Responses (As Numbers)
0	100	100	100	100				100	0		CTx	Chick #1	Chick #2	Chick #3	Chick #4	Chick #5			MEAN	S.E.M.
2	89.8971	90.8487	94.6833	94.805				92.5585	1.27698		Date	2017-11-13	2017-11-13	2017-11-13	2017-11-13
4	85.2588	94.977	96.6992	89.4039				91.5847	2.62106		ACh (1mM) (before)	0.5098	1.3201	2.8581	2.2009				1.72222	0.512431		0.698669
6	86.9488	90.2352	88.2646	83.4593				87.227	1.4259		ACh (1mM) (after)	0.3784	1.1295	2.7422	2.4628				1.67822	0.55814
8	84.5076	92.0501	85.5122	82.5365				86.1516	2.061		CCh (20uM) (before)	0.341	1.0901	2.9468	1.4911				1.46725	0.547747		0.0757579
10	80.1322	80.6748	81.1147	79.6884				80.4025	0.311509		CCh (20uM) (after)	0.6249	1.4351	2.9673	2.073				1.77508	0.495702
12	78.4797	77.5562	79.2816	75.9174				77.8087	0.722275		KCl (40mM) (before)	0.4398	0.6025	2.3158	1.1791				1.1343	0.424568		0.317766
14	76.8459	83.0905	74.1477	71.6499				76.4335	2.45956		KCl (40mM) (after)	0.606	0.9893	2.1965	1.2488				1.26015	0.338889
16	68.9777	69.9003	70.8469	71.5235				70.3121	0.555551
18	70.818	69.5041	69.3793	71.8982				70.3999	0.596088
20	69.2406	60.8512	66.9978	73.074				67.5409	2.5585
22	64.9591	61.1452	69.3793	70.7693				66.5632	2.18993		Group data - Agonist Responses (%)
24	66.3862	65.2735	69.3793	71.2705				68.0774	1.37273		CTx	Chick #1	Chick #2	Chick #3	Chick #4	Chick #5			MEAN	S.E.M.
26	62.6868	54.0005	67.7289	69.0079				63.3561	3.40392		Date
28	57.7856	52.6968	70.8469	69.72				62.7623	4.47075		ACh (1mM) (before)	100	100	100	100				100	0		0.193257
30	57.0345	44.2357	68.46	70.0151				59.9363	5.98029		ACh (1mM) (after)	74.2252	85.5617	95.9449	111.9				91.9079	8.00479
32	53.6543	47.5588	70.6641	68.1741				60.0128	5.59457		CCh (20uM) (before)	100	100	100	100				100	0		0.0539533
34	53.0722	39.8006	71.0297	67.879				57.9454	7.20449		CCh (20uM) (after)	183.255	131.648	100.696	139.025				138.656	17.0277
36	46.4245	30.0358	69.3793	69.2187				53.7646	9.57245		KCl (40mM) (before)	100	100	100	100				100	0		0.100559
38	47.0442	35.979	71.7608	69.0923				55.9691	8.66435		KCl (40mM) (after)	137.79	164.199	94.8484	105.911				125.687	15.7368
40	46.3119	31.953	71.578	70.9379				55.1952	9.72687
42	42.4623	37.2827	73.4112	68.7597				55.479	9.12176
44	42.5561	31.7485	75.798	71.4813				55.396	10.7976
46	40.3966	24.9105	76.8947	67.2513				52.3633	11.9732
48	37.4859	35.3783	77.0775	70.0994				55.0103	10.8288
50	36.8099	20.1815	77.0775	66.7922				50.2153	13.1596
52	32.6786	26.3165	74.8788	68.132				50.5014	12.2735
54	32.472	20.1815	77.0775	68.0476				49.4447	13.7054
56	32.4157	26.8149	74.3304	69.0501				50.6528	12.2472
58	34.6316	23.6963	80.0127	69.8464				52.0468	13.5584
60	31.3077	16.4494	78.7279	65.7007				48.0464	14.5246
62	28.3032	25.2045	77.4484	65.2838				49.06	13.1309
64	30.519	17.8553	78.3623	67.2934				48.5075	14.455
66	26.1248	22.9934	77.6312	68.9705				48.93	14.1955
68	28.5661	20.1815	76.5292	68.4645				48.4353	14.0934
70	23.2142	14.7367	79.4644	67.1248				46.135	15.9756
72	24.2282	20.0792	79.6471	68.0476				48.0006	15.1331
74	23.7024	12.5256	82.2114	65.7007				46.035	16.626
76	26.5567	18.865	79.2816	66.4549				47.7896	14.7975
78	27.9839	16.9479	78.7279	69.5982				48.3145	15.2074
80	19.7964	22.8911	78.9106	67.2934				47.2229	15.1415
82	24.4348	19.274	81.1147	67.2513				48.0187	15.4048
84	22.6883	14.5322	80.1955	64.9887				45.6012	15.9763
86	22.0123	25.9075	77.6312	66.038				47.8972	14.0439
88	20.0969	14.6345	79.0988	69.2609				45.7728	16.5609
90	18.2566	19.274	81.6631	68.0476				46.8103	16.4299
92	23.5334	20.271	81.1147	65.5321				47.6128	15.1956
94	19.834	20.7822	78.5451	69.1766				47.0845	15.5784
96	17.9937	23.3001	81.4803	69.5139				48.072	16.0578
98	19.4772	14.9412	83.3134	66.4549				46.0467	17.0264
100	18.2003	26.112	77.814	68.844				47.7425	14.9727
102	16.8294	15.7464	81.4803	69.8464				45.9756	17.3054
104	13.2427	22.5971	82.7651	67.5886				46.5484	16.9245
106	16.2473	14.0337	80.561	68.8861				44.932	17.3703
108	13.13	16.9479	79.8299	70.268				45.044	17.4504
110	14.5009	21.0762	81.1147	68.7597				46.3629	16.7429
112	15.4022	18.4688	77.2656	73.0318				46.0421	16.8386
114	12.7545	22.4949	78.5451	71.9404				46.4337	16.8055
116	12.5479	16.4494	77.2656	69.6403				43.9758	17.1082
118	14.238	17.3569	79.8299	72.4041				45.9572	17.4902
120	13.8248	19.3635	76.5292	68.844				44.6404	16.3075
122	11.3273	12.3211	75.0616	74.0765				43.1966	18.1151
124	13.0737	20.68	75.4271	71.2705				45.1128	16.3978
126	12.0221	12.4233	71.578	72.0669				42.0226	17.2054
128	10.8578	21.8814	69.0138	70.8958				43.1622	15.6362
130	11.8155	16.9479	67.5462	70.1837				41.6233	15.772
132	11.2334	13.8292	64.9765	70.7271				40.1916	16.0215
134	11.7592	26.0097	64.2454	74.3716				44.0965	14.9872
136	10.2193	12.2188	65.713	73.7439				40.4738	16.9745
138	11.7028	24.2076	74.5132	69.9308				45.0886	15.8996
140	8.58559	14.5322	58.0094	71.3127				38.11	15.6152
142	6.36971	18.3666	58.5631	70.0151				38.3286	15.3659
144	9.86254	16.6539	58.0094	68.9283				38.3635	14.7303
146	6.25704	10.0077	54.5259	69.1766				34.9918	15.8116
148	9.05506	19.568	54.5259	70.7693				38.4796	14.5016
150	4.51063	11.8226	53.0583	64.4875				33.4698	14.869
152	11.6465	18.4688	51.0424	66.4971				36.9137	13.0813
154	8.69826	13.5353	50.6768	66.4549				34.8413	14.1055
156	5.73124	13.5353	47.3761	60.2575				31.725	13.12
158	11.5526	16.6539	47.1933	58.1214				33.3803	11.3986
160	5.58101	7.79652	47.3761	53.1793				28.4832	12.6468
162	8.11613	15.248	41.8766	50.4998				28.9351	10.2196
164	7.10208	12.9218	41.6938	47.4456				27.2908	10.1148
166	3.5717	14.136	40.0434	40.7844				24.6339	9.36355
168	6.05048	12.4233	39.6779	40.8687				24.7551	9.05664
170	5.99414	10.7106	38.0275	35.135				22.4668	8.22685
172	3.89093	17.2546	35.8234	30.6941				21.9158	7.17114
174	5.63735	10.6084	36.7427	32.7037				21.423	7.78937
176	5.09277	17.2546	30.6895	25.9629				19.7499	5.62238
178	5.412	10.5061	35.8234	21.4799				18.3054	6.73317
180	5.20544	11.8226	29.4101	16.5425				15.7452	5.11401
182	0	0	0	0				0	0
184	0	0	0	0				0	0
186	0	0	0	0				0	0
188	0	0	0	0				0	0
190	0	0	0	0				0	0
192	0	0	0	0				0	0
194	0	0	0	0				0	0
196	0	0	0	0				0	0
198	0	0	0	0				0	0
200	0	0	0	0				0	0
202	0	0	0	0				0	0
204	0	0	0	0				0	0
206	0	0	0	0				0	0
208	0	0	0	0				0	0
210	0	0	0	0				0	0
212	0	0	0	0				0	0
214	0	0	0	0				0	0
216	0	0	0	0				0	0
218	0	0	0	0				0	0
220	0	0	0	0				0	0
222	0	0	0	0				0	0
224	0	0	0	0				0	0
226	0	0	0	0				0	0
228	0	0	0	0				0	0
230	0	0	0	0				0	0
232	0	0	0	0				0	0
234	0	0	0	0				0	0
236	0	0	0	0				0	0
238	0	0	0	0				0	0
240	0	0	0	0				0	0
242	0	0	0	0				0	0
244	0	0	0	0				0	0
246	0	0	0	0				0	0
248	0	0	0	0				0	0
250	0	0	0	0				0	0
252	0	0	0	0				0	0
254	0	0	0	0				0	0
256	0	0	0	0				0	0
258	0	0	0	0				0	0
260	0	0	0	0				0	0
262	0	0	0	0				0	0
264	0	0	0	0				0	0
266	0	0	0	0				0	0
268	0	0	0	0				0	0
270	0	0	0	0				0	0
272	0	0	0	0				0	0
274	0	0	0	0				0	0
276	0	0	0	0				0	0
278	0	0	0	0				0	0
280	0	0	0	0				0	0
282	0	0	0	0				0	0
284	0	0	0	0				0	0
286	0	0	0	0				0	0
288	0	0	0	0				0	0
290	0	0	0	0				0	0
292	0	0	0	0				0	0
294	0	0	0	0				0	0
296	0	0	0	0				0	0
298	0	0	0	0				0	0
300	0	0	0	0				0	0

## Sheet: Vvar 3ugml
Chick BVC	2019-05-05		2019-05-05
	#1		#2		#3		#4		#5
Time (Minutes)	Max-Min	Percentage	Max-Min	Percentage	Max-Min	Percentage	Max-Min	Percentage	Max-Min	Percentage
0	1.01541	100	1.24432	100		#DIV/0!		#DIV/0!		#DIV/0!
2	1.042	102.619	1.23675	99.3914		#DIV/0!		#DIV/0!		#DIV/0!
4	0.973862	95.9083	1.19699	96.196		#DIV/0!		#DIV/0!		#DIV/0!
6	1.03037	101.473	1.25189	100.609		#DIV/0!		#DIV/0!		#DIV/0!
8	1.04698	103.11	1.19131	95.7395		#DIV/0!		#DIV/0!		#DIV/0!
10	1.02704	101.146	1.1648	93.6093		#DIV/0!		#DIV/0!		#DIV/0!
12	1.03037	101.473	1.15154	92.5441		#DIV/0!		#DIV/0!		#DIV/0!
14	1.0287	101.309	1.15723	93.0006		#DIV/0!		#DIV/0!		#DIV/0!
16	1.01209	99.6727	1.15723	93.0006		#DIV/0!		#DIV/0!		#DIV/0!
18	0.995467	98.036	1.12882	90.7182		#DIV/0!		#DIV/0!		#DIV/0!
20	1.01042	99.509	1.1648	93.6093		#DIV/0!		#DIV/0!		#DIV/0!
22	1.02704	101.146	1.14586	92.0876		#DIV/0!		#DIV/0!		#DIV/0!
24	1.01873	100.327	1.10232	88.5879		#DIV/0!		#DIV/0!		#DIV/0!
26	0.988819	97.3813	1.10421	88.7401		#DIV/0!		#DIV/0!		#DIV/0!
28	1.02039	100.491	1.14965	92.392		#DIV/0!		#DIV/0!		#DIV/0!
30	1.01042	99.509	1.09285	87.8271		#DIV/0!		#DIV/0!		#DIV/0!
32	0.985495	97.054	1.10989	89.1966		#DIV/0!		#DIV/0!		#DIV/0!
34	1.01375	99.8363	1.13829	91.479		#DIV/0!		#DIV/0!		#DIV/0!
36	0.995467	98.036	1.11936	89.9574		#DIV/0!		#DIV/0!		#DIV/0!
38	0.993805	97.8723	1.1364	91.3268		#DIV/0!		#DIV/0!		#DIV/0!
40	0.9722	95.7447	1.14018	91.6312		#DIV/0!		#DIV/0!		#DIV/0!
42	0.997128	98.1997	1.12504	90.4139		#DIV/0!		#DIV/0!		#DIV/0!
44	1.00045	98.527	1.10042	88.4358		#DIV/0!		#DIV/0!		#DIV/0!
46	0.973862	95.9083	1.13261	91.0225		#DIV/0!		#DIV/0!		#DIV/0!
48	0.987157	97.2177	1.15344	92.6963		#DIV/0!		#DIV/0!		#DIV/0!
50	1.00211	98.6907	1.08906	87.5228		#DIV/0!		#DIV/0!		#DIV/0!
52	0.988819	97.3813	1.09474	87.9793		#DIV/0!		#DIV/0!		#DIV/0!
54	0.99879	98.3633	1.10232	88.5879		#DIV/0!		#DIV/0!		#DIV/0!
56	0.970538	95.581	1.07392	86.3055		#DIV/0!		#DIV/0!		#DIV/0!
58	0.988819	97.3813	1.08528	87.2185		#DIV/0!		#DIV/0!		#DIV/0!
60	0.948934	93.4534	1.08906	87.5228		#DIV/0!		#DIV/0!		#DIV/0!
62	1.00378	98.8543	1.05309	84.6318		#DIV/0!		#DIV/0!		#DIV/0!
64	0.99879	98.3633	1.05877	85.0883		#DIV/0!		#DIV/0!		#DIV/0!
66	0.995467	98.036	1.0777	86.6099		#DIV/0!		#DIV/0!		#DIV/0!
68	1.00045	98.527	1.05498	84.7839		#DIV/0!		#DIV/0!		#DIV/0!
70	0.987157	97.2177	1.108	89.0444		#DIV/0!		#DIV/0!		#DIV/0!
72	1.01541	100	1.08528	87.2185		#DIV/0!		#DIV/0!		#DIV/0!
74	1.01873	100.327	1.08338	87.0663		#DIV/0!		#DIV/0!		#DIV/0!
76	0.982172	96.7267	1.06634	85.6969		#DIV/0!		#DIV/0!		#DIV/0!
78	0.982172	96.7267	1.12693	90.566		#DIV/0!		#DIV/0!		#DIV/0!
80	1.03037	101.473	1.09474	87.9793		#DIV/0!		#DIV/0!		#DIV/0!
82	1.04034	102.455	1.06256	85.3926		#DIV/0!		#DIV/0!		#DIV/0!
84	0.983833	96.8903	1.08338	87.0663		#DIV/0!		#DIV/0!		#DIV/0!
86	1.02372	100.818	1.11178	89.3488		#DIV/0!		#DIV/0!		#DIV/0!
88	1.01375	99.8363	1.06445	85.5447		#DIV/0!		#DIV/0!		#DIV/0!
90	0.99879	98.3633	1.06445	85.5447		#DIV/0!		#DIV/0!		#DIV/0!
92	0.9722	95.7447	1.09853	88.2836		#DIV/0!		#DIV/0!		#DIV/0!
94	0.977186	96.2357	1.07392	86.3055		#DIV/0!		#DIV/0!		#DIV/0!
96	1.01042	99.509	1.08717	87.3707		#DIV/0!		#DIV/0!		#DIV/0!
98	1.00378	98.8543	1.06824	85.8491		#DIV/0!		#DIV/0!		#DIV/0!
100	0.975524	96.072	1.0777	86.6099		#DIV/0!		#DIV/0!		#DIV/0!
102	0.942286	92.7987	1.1364	91.3268		#DIV/0!		#DIV/0!		#DIV/0!
104	0.973862	95.9083	1.11746	89.8052		#DIV/0!		#DIV/0!		#DIV/0!
106	0.978848	96.3993	1.13261	91.0225		#DIV/0!		#DIV/0!		#DIV/0!
108	0.99879	98.3633	1.06066	85.2404		#DIV/0!		#DIV/0!		#DIV/0!
110	0.94561	93.126	1.09664	88.1315		#DIV/0!		#DIV/0!		#DIV/0!
112	0.958905	94.4354	1.09285	87.8271		#DIV/0!		#DIV/0!		#DIV/0!
114	0.978848	96.3993	1.03605	83.2623		#DIV/0!		#DIV/0!		#DIV/0!
116	0.950596	93.617	1.06634	85.6969		#DIV/0!		#DIV/0!		#DIV/0!
118	0.928991	91.4894	1.09853	88.2836		#DIV/0!		#DIV/0!		#DIV/0!
120	0.963891	94.9264	1.04552	84.0231		#DIV/0!		#DIV/0!		#DIV/0!
122	0.963891	94.9264	1.09664	88.1315		#DIV/0!		#DIV/0!		#DIV/0!
124	0.915696	90.18	1.11936	89.9574		#DIV/0!		#DIV/0!		#DIV/0!
126	0.977186	96.2357	1.08717	87.3707		#DIV/0!		#DIV/0!		#DIV/0!
128	0.977186	96.2357	1.11557	89.6531		#DIV/0!		#DIV/0!		#DIV/0!
130	0.930653	91.653	1.05688	84.9361		#DIV/0!		#DIV/0!		#DIV/0!
132	0.909049	89.5254	1.06824	85.8491		#DIV/0!		#DIV/0!		#DIV/0!
134	0.930653	91.653	1.09285	87.8271		#DIV/0!		#DIV/0!		#DIV/0!
136	0.910711	89.689	1.02658	82.5015		#DIV/0!		#DIV/0!		#DIV/0!
138	0.894092	88.0524	1.04362	83.871		#DIV/0!		#DIV/0!		#DIV/0!
140	0.920682	90.671	1.03416	83.1102		#DIV/0!		#DIV/0!		#DIV/0!
142	0.915696	90.18	1.05498	84.7839		#DIV/0!		#DIV/0!		#DIV/0!
144	0.900739	88.707	1.06066	85.2404		#DIV/0!		#DIV/0!		#DIV/0!
146	0.922344	90.8347	1.00954	81.1321		#DIV/0!		#DIV/0!		#DIV/0!
148	0.910711	89.689	1.05309	84.6318		#DIV/0!		#DIV/0!		#DIV/0!
150	0.874149	86.0884	1.0493	84.3274		#DIV/0!		#DIV/0!		#DIV/0!
152	0.933977	91.9804	1.0228	82.1972		#DIV/0!		#DIV/0!		#DIV/0!
154	0.879135	86.5794	1.10232	88.5879		#DIV/0!		#DIV/0!		#DIV/0!
156	0.924006	90.9984	1.03037	82.8058		#DIV/0!		#DIV/0!		#DIV/0!
158	0.86584	85.2701	1.01522	81.5886		#DIV/0!		#DIV/0!		#DIV/0!
160	0.935639	92.144	1.04552	84.0231		#DIV/0!		#DIV/0!		#DIV/0!
162	0.890768	87.725	1.00954	81.1321		#DIV/0!		#DIV/0!		#DIV/0!
164	0.874149	86.0884	1.03794	83.4145		#DIV/0!		#DIV/0!		#DIV/0!
166	0.909049	89.5254	0.994396	79.9148		#DIV/0!		#DIV/0!		#DIV/0!
168	0.850883	83.7971	0.994396	79.9148		#DIV/0!		#DIV/0!		#DIV/0!
170	0.867502	85.4337	1.01901	81.8929		#DIV/0!		#DIV/0!		#DIV/0!
172	0.844235	83.1424	0.994396	79.9148		#DIV/0!		#DIV/0!		#DIV/0!
174	0.83094	81.8331	1.05498	84.7839		#DIV/0!		#DIV/0!		#DIV/0!
176	0.89243	87.8887	0.988716	79.4583		#DIV/0!		#DIV/0!		#DIV/0!
178	0.835926	82.3241	0.994396	79.9148		#DIV/0!		#DIV/0!		#DIV/0!
180	0.842574	82.9787	1.06256	85.3926		#DIV/0!		#DIV/0!		#DIV/0!
182		0		0		#DIV/0!		#DIV/0!		#DIV/0!
184		0		0		#DIV/0!		#DIV/0!		#DIV/0!
186		0		0		#DIV/0!		#DIV/0!		#DIV/0!
188		0		0		#DIV/0!		#DIV/0!		#DIV/0!
190		0		0		#DIV/0!		#DIV/0!		#DIV/0!
192		0		0		#DIV/0!		#DIV/0!		#DIV/0!
194		0		0		#DIV/0!		#DIV/0!		#DIV/0!
196		0		0		#DIV/0!		#DIV/0!		#DIV/0!
198		0		0		#DIV/0!		#DIV/0!		#DIV/0!
200		0		0		#DIV/0!		#DIV/0!		#DIV/0!
202		0		0		#DIV/0!		#DIV/0!		#DIV/0!
204		0		0		#DIV/0!		#DIV/0!		#DIV/0!
206		0		0		#DIV/0!		#DIV/0!		#DIV/0!
208		0		0		#DIV/0!		#DIV/0!		#DIV/0!
210		0		0		#DIV/0!		#DIV/0!		#DIV/0!
212		0		0		#DIV/0!		#DIV/0!		#DIV/0!
214		0		0		#DIV/0!		#DIV/0!		#DIV/0!
216		0		0		#DIV/0!		#DIV/0!		#DIV/0!
218		0		0		#DIV/0!		#DIV/0!		#DIV/0!
220		0		0		#DIV/0!		#DIV/0!		#DIV/0!
222		0		0		#DIV/0!		#DIV/0!		#DIV/0!
224		0		0		#DIV/0!		#DIV/0!		#DIV/0!
226		0		0		#DIV/0!		#DIV/0!		#DIV/0!
228		0		0		#DIV/0!		#DIV/0!		#DIV/0!
230		0		0		#DIV/0!		#DIV/0!		#DIV/0!
232		0		0		#DIV/0!		#DIV/0!		#DIV/0!
234		0		0		#DIV/0!		#DIV/0!		#DIV/0!
236		0		0		#DIV/0!		#DIV/0!		#DIV/0!
238		0		0		#DIV/0!		#DIV/0!		#DIV/0!
240		0		0		#DIV/0!		#DIV/0!		#DIV/0!
242		0		0		#DIV/0!		#DIV/0!		#DIV/0!
244		0		0		#DIV/0!		#DIV/0!		#DIV/0!
246		0		0		#DIV/0!		#DIV/0!		#DIV/0!
248		0		0		#DIV/0!		#DIV/0!		#DIV/0!
250		0		0		#DIV/0!		#DIV/0!		#DIV/0!
252		0		0		#DIV/0!		#DIV/0!		#DIV/0!
254		0		0		#DIV/0!		#DIV/0!		#DIV/0!
256		0		0		#DIV/0!		#DIV/0!		#DIV/0!
258		0		0		#DIV/0!		#DIV/0!		#DIV/0!
260		0		0		#DIV/0!		#DIV/0!		#DIV/0!
262		0		0		#DIV/0!		#DIV/0!		#DIV/0!
264		0		0		#DIV/0!		#DIV/0!		#DIV/0!
266		0		0		#DIV/0!		#DIV/0!		#DIV/0!
268		0		0		#DIV/0!		#DIV/0!		#DIV/0!
270		0		0		#DIV/0!		#DIV/0!		#DIV/0!
272		0		0		#DIV/0!		#DIV/0!		#DIV/0!
274		0		0		#DIV/0!		#DIV/0!		#DIV/0!
276		0		0		#DIV/0!		#DIV/0!		#DIV/0!
278		0		0		#DIV/0!		#DIV/0!		#DIV/0!
280		0		0		#DIV/0!		#DIV/0!		#DIV/0!
282		0		0		#DIV/0!		#DIV/0!		#DIV/0!
284		0		0		#DIV/0!		#DIV/0!		#DIV/0!
286		0		0		#DIV/0!		#DIV/0!		#DIV/0!
288		0		0		#DIV/0!		#DIV/0!		#DIV/0!
290		0		0		#DIV/0!		#DIV/0!		#DIV/0!
292		0		0		#DIV/0!		#DIV/0!		#DIV/0!
294		0		0		#DIV/0!		#DIV/0!		#DIV/0!
296		0		0		#DIV/0!		#DIV/0!		#DIV/0!
298		0		0		#DIV/0!		#DIV/0!		#DIV/0!
300		0		0		#DIV/0!		#DIV/0!		#DIV/0!

## Sheet: Vvar 10ugml
Chick BVC	2019-05-05		2019-05-05
	#1		#2		#3		#4		#5
Time (Minutes)	Max-Min	Percentage	Max-Min	Percentage	Max-Min	Percentage	Max-Min	Percentage	Max-Min	Percentage
0	1.74341	100	1.0096	100		#DIV/0!		#DIV/0!		#DIV/0!
2	1.78003	102.101	1.03922	102.934		#DIV/0!		#DIV/0!		#DIV/0!
4	1.81666	104.202	1.00405	99.45		#DIV/0!		#DIV/0!		#DIV/0!
6	1.74341	100	1.03367	102.384		#DIV/0!		#DIV/0!		#DIV/0!
8	1.74341	100	1.10771	109.717		#DIV/0!		#DIV/0!		#DIV/0!
10	1.74341	100	1.09845	108.801		#DIV/0!		#DIV/0!		#DIV/0!
12	1.78003	102.101	1.09105	108.067		#DIV/0!		#DIV/0!		#DIV/0!
14	1.67015	95.7983	1.12252	111.184		#DIV/0!		#DIV/0!		#DIV/0!
16	1.67015	95.7983	1.0929	108.251		#DIV/0!		#DIV/0!		#DIV/0!
18	1.63353	93.6974	1.04662	103.667		#DIV/0!		#DIV/0!		#DIV/0!
20	1.67015	95.7983	1.08179	107.151		#DIV/0!		#DIV/0!		#DIV/0!
22	1.63353	93.6974	1.0855	107.517		#DIV/0!		#DIV/0!		#DIV/0!
24	1.74341	100	1.03182	102.2		#DIV/0!		#DIV/0!		#DIV/0!
26	1.56027	89.4956	1.04292	103.3		#DIV/0!		#DIV/0!		#DIV/0!
28	1.67015	95.7983	1.06513	105.5		#DIV/0!		#DIV/0!		#DIV/0!
30	1.63353	93.6974	1.03737	102.75		#DIV/0!		#DIV/0!		#DIV/0!
32	1.5969	91.5965	1.03737	102.75		#DIV/0!		#DIV/0!		#DIV/0!
34	1.56027	89.4956	0.987389	97.7998		#DIV/0!		#DIV/0!		#DIV/0!
36	1.5969	91.5965	1.01886	100.917		#DIV/0!		#DIV/0!		#DIV/0!
38	1.63353	93.6974	0.98924	97.9832		#DIV/0!		#DIV/0!		#DIV/0!
40	1.5969	91.5965	0.931857	92.2994		#DIV/0!		#DIV/0!		#DIV/0!
42	1.56027	89.4956	0.930006	92.116		#DIV/0!		#DIV/0!		#DIV/0!
44	1.5969	91.5965	0.913346	90.4659		#DIV/0!		#DIV/0!		#DIV/0!
46	1.5969	91.5965	0.865218	85.6989		#DIV/0!		#DIV/0!		#DIV/0!
48	1.5969	91.5965	0.924452	91.566		#DIV/0!		#DIV/0!		#DIV/0!
50	1.67015	95.7983	0.907793	89.9159		#DIV/0!		#DIV/0!		#DIV/0!
52	1.5969	91.5965	0.878175	86.9823		#DIV/0!		#DIV/0!		#DIV/0!
54	1.63353	93.6974	0.915197	90.6493		#DIV/0!		#DIV/0!		#DIV/0!
56	1.52365	87.3948	0.909644	90.0992		#DIV/0!		#DIV/0!		#DIV/0!
58	1.52365	87.3948	0.911495	90.2826		#DIV/0!		#DIV/0!		#DIV/0!
60	1.67015	95.7983	0.972581	96.333		#DIV/0!		#DIV/0!		#DIV/0!
62	1.56027	89.4956	1.00035	99.0833		#DIV/0!		#DIV/0!		#DIV/0!
64	1.67015	95.7983	0.985538	97.6165		#DIV/0!		#DIV/0!		#DIV/0!
66	1.48702	85.2939	0.976283	96.6997		#DIV/0!		#DIV/0!		#DIV/0!
68	1.56027	89.4956	0.98924	97.9832		#DIV/0!		#DIV/0!		#DIV/0!
70	1.48702	85.2939	1.0892	107.884		#DIV/0!		#DIV/0!		#DIV/0!
72	1.52365	87.3948	0.974432	96.5164		#DIV/0!		#DIV/0!		#DIV/0!
74	1.56027	89.4956	0.968878	95.9663		#DIV/0!		#DIV/0!		#DIV/0!
76	1.41377	81.0921	0.979985	97.0664		#DIV/0!		#DIV/0!		#DIV/0!
78	1.45039	83.193	1.0133	100.367		#DIV/0!		#DIV/0!		#DIV/0!
80	1.56027	89.4956	1.06513	105.5		#DIV/0!		#DIV/0!		#DIV/0!
82	1.41377	81.0921	0.961474	95.233		#DIV/0!		#DIV/0!		#DIV/0!
84	1.37714	78.9913	0.983687	97.4331		#DIV/0!		#DIV/0!		#DIV/0!
86	1.37714	78.9913	0.996645	98.7166		#DIV/0!		#DIV/0!		#DIV/0!
88	1.37714	78.9913	0.987389	97.7998		#DIV/0!		#DIV/0!		#DIV/0!
90	1.45039	83.193	0.963325	95.4163		#DIV/0!		#DIV/0!		#DIV/0!
92	1.34051	76.8904	0.976283	96.6997		#DIV/0!		#DIV/0!		#DIV/0!
94	1.30389	74.7895	1.00405	99.45		#DIV/0!		#DIV/0!		#DIV/0!
96	1.41377	81.0921	1.00035	99.0833		#DIV/0!		#DIV/0!		#DIV/0!
98	1.37714	78.9913	0.950368	94.1329		#DIV/0!		#DIV/0!		#DIV/0!
100	1.30389	74.7895	0.961474	95.233		#DIV/0!		#DIV/0!		#DIV/0!
102	1.34051	76.8904	0.998496	98.8999		#DIV/0!		#DIV/0!		#DIV/0!
104	1.26726	72.6886	0.991091	98.1665		#DIV/0!		#DIV/0!		#DIV/0!
106	1.34051	76.8904	0.976283	96.6997		#DIV/0!		#DIV/0!		#DIV/0!
108	1.34051	76.8904	0.944814	93.5828		#DIV/0!		#DIV/0!		#DIV/0!
110	1.26726	72.6886	0.981836	97.2498		#DIV/0!		#DIV/0!		#DIV/0!
112	1.30389	74.7895	0.976283	96.6997		#DIV/0!		#DIV/0!		#DIV/0!
114	1.30389	74.7895	0.968878	95.9663		#DIV/0!		#DIV/0!		#DIV/0!
116	1.34051	76.8904	0.972581	96.333		#DIV/0!		#DIV/0!		#DIV/0!
118	1.41377	81.0921	1.0059	99.6333		#DIV/0!		#DIV/0!		#DIV/0!
120	1.34051	76.8904	0.959623	95.0496		#DIV/0!		#DIV/0!		#DIV/0!
122	1.41377	81.0921	0.970729	96.1497		#DIV/0!		#DIV/0!		#DIV/0!
124	1.41377	81.0921	0.970729	96.1497		#DIV/0!		#DIV/0!		#DIV/0!
126	1.45039	83.193	0.967027	95.783		#DIV/0!		#DIV/0!		#DIV/0!
128	1.5969	91.5965	0.998496	98.8999		#DIV/0!		#DIV/0!		#DIV/0!
130	1.34051	76.8904	0.955921	94.6829		#DIV/0!		#DIV/0!		#DIV/0!
132	1.37714	78.9913	0.952219	94.3162		#DIV/0!		#DIV/0!		#DIV/0!
134	1.34051	76.8904	0.968878	95.9663		#DIV/0!		#DIV/0!		#DIV/0!
136	1.26726	72.6886	0.935559	92.6661		#DIV/0!		#DIV/0!		#DIV/0!
138	1.26726	72.6886	0.955921	94.6829		#DIV/0!		#DIV/0!		#DIV/0!
140	1.41377	81.0921	0.987389	97.7998		#DIV/0!		#DIV/0!		#DIV/0!
142	1.30389	74.7895	0.931857	92.2994		#DIV/0!		#DIV/0!		#DIV/0!
144	1.26726	72.6886	0.976283	96.6997		#DIV/0!		#DIV/0!		#DIV/0!
146	1.37714	78.9913	0.972581	96.333		#DIV/0!		#DIV/0!		#DIV/0!
148	1.37714	78.9913	0.931857	92.2994		#DIV/0!		#DIV/0!		#DIV/0!
150	1.34051	76.8904	1.04662	103.667		#DIV/0!		#DIV/0!		#DIV/0!
152	1.41377	81.0921	0.939261	93.0328		#DIV/0!		#DIV/0!		#DIV/0!
154	1.37714	78.9913	0.935559	92.6661		#DIV/0!		#DIV/0!		#DIV/0!
156	1.41377	81.0921	0.979985	97.0664		#DIV/0!		#DIV/0!		#DIV/0!
158	1.34051	76.8904	0.963325	95.4163		#DIV/0!		#DIV/0!		#DIV/0!
160	1.34051	76.8904	0.983687	97.4331		#DIV/0!		#DIV/0!		#DIV/0!
162	1.30389	74.7895	0.963325	95.4163		#DIV/0!		#DIV/0!		#DIV/0!
164	1.56027	89.4956	0.90409	89.5492		#DIV/0!		#DIV/0!		#DIV/0!
166	1.37714	78.9913	0.974432	96.5164		#DIV/0!		#DIV/0!		#DIV/0!
168	1.41377	81.0921	0.935559	92.6661		#DIV/0!		#DIV/0!		#DIV/0!
170	1.56027	89.4956	0.972581	96.333		#DIV/0!		#DIV/0!		#DIV/0!
172	1.37714	78.9913	0.924452	91.566		#DIV/0!		#DIV/0!		#DIV/0!
174	1.41377	81.0921	0.952219	94.3162		#DIV/0!		#DIV/0!		#DIV/0!
176	1.37714	78.9913	0.92075	91.1993		#DIV/0!		#DIV/0!		#DIV/0!
178	1.37714	78.9913	0.918899	91.016		#DIV/0!		#DIV/0!		#DIV/0!
180	1.41377	81.0921	0.959623	95.0496		#DIV/0!		#DIV/0!		#DIV/0!
182		0		0		#DIV/0!		#DIV/0!		#DIV/0!
184		0		0		#DIV/0!		#DIV/0!		#DIV/0!
186		0		0		#DIV/0!		#DIV/0!		#DIV/0!
188		0		0		#DIV/0!		#DIV/0!		#DIV/0!
190		0		0		#DIV/0!		#DIV/0!		#DIV/0!
192		0		0		#DIV/0!		#DIV/0!		#DIV/0!
194		0		0		#DIV/0!		#DIV/0!		#DIV/0!
196		0		0		#DIV/0!		#DIV/0!		#DIV/0!
198		0		0		#DIV/0!		#DIV/0!		#DIV/0!
200		0		0		#DIV/0!		#DIV/0!		#DIV/0!
202		0		0		#DIV/0!		#DIV/0!		#DIV/0!
204		0		0		#DIV/0!		#DIV/0!		#DIV/0!
206		0		0		#DIV/0!		#DIV/0!		#DIV/0!
208		0		0		#DIV/0!		#DIV/0!		#DIV/0!
210		0		0		#DIV/0!		#DIV/0!		#DIV/0!
212		0		0		#DIV/0!		#DIV/0!		#DIV/0!
214		0		0		#DIV/0!		#DIV/0!		#DIV/0!
216		0		0		#DIV/0!		#DIV/0!		#DIV/0!
218		0		0		#DIV/0!		#DIV/0!		#DIV/0!
220		0		0		#DIV/0!		#DIV/0!		#DIV/0!
222		0		0		#DIV/0!		#DIV/0!		#DIV/0!
224		0		0		#DIV/0!		#DIV/0!		#DIV/0!
226		0		0		#DIV/0!		#DIV/0!		#DIV/0!
228		0		0		#DIV/0!		#DIV/0!		#DIV/0!
230		0		0		#DIV/0!		#DIV/0!		#DIV/0!
232		0		0		#DIV/0!		#DIV/0!		#DIV/0!
234		0		0		#DIV/0!		#DIV/0!		#DIV/0!
236		0		0		#DIV/0!		#DIV/0!		#DIV/0!
238		0		0		#DIV/0!		#DIV/0!		#DIV/0!
240		0		0		#DIV/0!		#DIV/0!		#DIV/0!
242		0		0		#DIV/0!		#DIV/0!		#DIV/0!
244		0		0		#DIV/0!		#DIV/0!		#DIV/0!
246		0		0		#DIV/0!		#DIV/0!		#DIV/0!
248		0		0		#DIV/0!		#DIV/0!		#DIV/0!
250		0		0		#DIV/0!		#DIV/0!		#DIV/0!
252		0		0		#DIV/0!		#DIV/0!		#DIV/0!
254		0		0		#DIV/0!		#DIV/0!		#DIV/0!
256		0		0		#DIV/0!		#DIV/0!		#DIV/0!
258		0		0		#DIV/0!		#DIV/0!		#DIV/0!
260		0		0		#DIV/0!		#DIV/0!		#DIV/0!
262		0		0		#DIV/0!		#DIV/0!		#DIV/0!
264		0		0		#DIV/0!		#DIV/0!		#DIV/0!
266		0		0		#DIV/0!		#DIV/0!		#DIV/0!
268		0		0		#DIV/0!		#DIV/0!		#DIV/0!
270		0		0		#DIV/0!		#DIV/0!		#DIV/0!
272		0		0		#DIV/0!		#DIV/0!		#DIV/0!
274		0		0		#DIV/0!		#DIV/0!		#DIV/0!
276		0		0		#DIV/0!		#DIV/0!		#DIV/0!
278		0		0		#DIV/0!		#DIV/0!		#DIV/0!
280		0		0		#DIV/0!		#DIV/0!		#DIV/0!
282		0		0		#DIV/0!		#DIV/0!		#DIV/0!
284		0		0		#DIV/0!		#DIV/0!		#DIV/0!
286		0		0		#DIV/0!		#DIV/0!		#DIV/0!
288		0		0		#DIV/0!		#DIV/0!		#DIV/0!
290		0		0		#DIV/0!		#DIV/0!		#DIV/0!
292		0		0		#DIV/0!		#DIV/0!		#DIV/0!
294		0		0		#DIV/0!		#DIV/0!		#DIV/0!
296		0		0		#DIV/0!		#DIV/0!		#DIV/0!
298		0		0		#DIV/0!		#DIV/0!		#DIV/0!
300		0		0		#DIV/0!		#DIV/0!		#DIV/0!
Twitch height (%)
Time	#1	#2	#3	#4	#5			Mean	SEM		Group data - Agonist Responses (As Numbers)
0	100	100	#DIV/0!	#DIV/0!	#DIV/0!			#DIV/0!	#DIV/0!		CTx	Chick #1	Chick #2	Chick #3	Chick #4	Chick #5			MEAN	S.E.M.
2	102.101	102.934	#DIV/0!	#DIV/0!	#DIV/0!			#DIV/0!	#DIV/0!		Date	2019-05-05	2019-05-05
4	104.202	99.45	#DIV/0!	#DIV/0!	#DIV/0!			#DIV/0!	#DIV/0!		ACh (1mM) (before)	2.30749	2.61743						2.46246	0.154972		0.112223
6	100	102.384	#DIV/0!	#DIV/0!	#DIV/0!			#DIV/0!	#DIV/0!		ACh (1mM) (after)	2.71038	3.19497						2.95268	0.242293
8	100	109.717	#DIV/0!	#DIV/0!	#DIV/0!			#DIV/0!	#DIV/0!		CCh (20uM) (before)	1.53833	1.5401						1.53921	0.000887792		0.20677
10	100	108.801	#DIV/0!	#DIV/0!	#DIV/0!			#DIV/0!	#DIV/0!		CCh (20uM) (after)	2.74701	2.13985						2.44343	0.303579
12	102.101	108.067	#DIV/0!	#DIV/0!	#DIV/0!			#DIV/0!	#DIV/0!		KCl (40mM) (before)	1.53833	1.91032						1.72432	0.185996		0.445367
14	95.7983	111.184	#DIV/0!	#DIV/0!	#DIV/0!			#DIV/0!	#DIV/0!		KCl (40mM) (after)	1.57495	2.33607						1.95551	0.380557
16	95.7983	108.251	#DIV/0!	#DIV/0!	#DIV/0!			#DIV/0!	#DIV/0!
18	93.6974	103.667	#DIV/0!	#DIV/0!	#DIV/0!			#DIV/0!	#DIV/0!
20	95.7983	107.151	#DIV/0!	#DIV/0!	#DIV/0!			#DIV/0!	#DIV/0!
22	93.6974	107.517	#DIV/0!	#DIV/0!	#DIV/0!			#DIV/0!	#DIV/0!		Group data - Agonist Responses (%)
24	100	102.2	#DIV/0!	#DIV/0!	#DIV/0!			#DIV/0!	#DIV/0!		CTx	Chick #1	Chick #2	Chick #3	Chick #4	Chick #5			MEAN	S.E.M.
26	89.4956	103.3	#DIV/0!	#DIV/0!	#DIV/0!			#DIV/0!	#DIV/0!		Date	2019-05-05	2019-05-05	00:00:00	00:00:00	00:00:00
28	95.7983	105.5	#DIV/0!	#DIV/0!	#DIV/0!			#DIV/0!	#DIV/0!		ACh (1mM) (before)	100	100	#DIV/0!	#DIV/0!	#DIV/0!			#DIV/0!	#DIV/0!		#DIV/0!
30	93.6974	102.75	#DIV/0!	#DIV/0!	#DIV/0!			#DIV/0!	#DIV/0!		ACh (1mM) (after)	117.46	122.065	#DIV/0!	#DIV/0!	#DIV/0!			#DIV/0!	#DIV/0!
32	91.5965	102.75	#DIV/0!	#DIV/0!	#DIV/0!			#DIV/0!	#DIV/0!		CCh (20uM) (before)	100	100	#DIV/0!	#DIV/0!	#DIV/0!			#DIV/0!	#DIV/0!		#DIV/0!
34	89.4956	97.7998	#DIV/0!	#DIV/0!	#DIV/0!			#DIV/0!	#DIV/0!		CCh (20uM) (after)	178.571	138.942	#DIV/0!	#DIV/0!	#DIV/0!			#DIV/0!	#DIV/0!
36	91.5965	100.917	#DIV/0!	#DIV/0!	#DIV/0!			#DIV/0!	#DIV/0!		KCl (40mM) (before)	100	100	#DIV/0!	#DIV/0!	#DIV/0!			#DIV/0!	#DIV/0!		#DIV/0!
38	93.6974	97.9832	#DIV/0!	#DIV/0!	#DIV/0!			#DIV/0!	#DIV/0!		KCl (40mM) (after)	102.381	122.287	#DIV/0!	#DIV/0!	#DIV/0!			#DIV/0!	#DIV/0!
40	91.5965	92.2994	#DIV/0!	#DIV/0!	#DIV/0!			#DIV/0!	#DIV/0!
42	89.4956	92.116	#DIV/0!	#DIV/0!	#DIV/0!			#DIV/0!	#DIV/0!
44	91.5965	90.4659	#DIV/0!	#DIV/0!	#DIV/0!			#DIV/0!	#DIV/0!
46	91.5965	85.6989	#DIV/0!	#DIV/0!	#DIV/0!			#DIV/0!	#DIV/0!
48	91.5965	91.566	#DIV/0!	#DIV/0!	#DIV/0!			#DIV/0!	#DIV/0!
50	95.7983	89.9159	#DIV/0!	#DIV/0!	#DIV/0!			#DIV/0!	#DIV/0!
52	91.5965	86.9823	#DIV/0!	#DIV/0!	#DIV/0!			#DIV/0!	#DIV/0!
54	93.6974	90.6493	#DIV/0!	#DIV/0!	#DIV/0!			#DIV/0!	#DIV/0!
56	87.3948	90.0992	#DIV/0!	#DIV/0!	#DIV/0!			#DIV/0!	#DIV/0!
58	87.3948	90.2826	#DIV/0!	#DIV/0!	#DIV/0!			#DIV/0!	#DIV/0!
60	95.7983	96.333	#DIV/0!	#DIV/0!	#DIV/0!			#DIV/0!	#DIV/0!
62	89.4956	99.0833	#DIV/0!	#DIV/0!	#DIV/0!			#DIV/0!	#DIV/0!
64	95.7983	97.6165	#DIV/0!	#DIV/0!	#DIV/0!			#DIV/0!	#DIV/0!
66	85.2939	96.6997	#DIV/0!	#DIV/0!	#DIV/0!			#DIV/0!	#DIV/0!
68	89.4956	97.9832	#DIV/0!	#DIV/0!	#DIV/0!			#DIV/0!	#DIV/0!
70	85.2939	107.884	#DIV/0!	#DIV/0!	#DIV/0!			#DIV/0!	#DIV/0!
72	87.3948	96.5164	#DIV/0!	#DIV/0!	#DIV/0!			#DIV/0!	#DIV/0!
74	89.4956	95.9663	#DIV/0!	#DIV/0!	#DIV/0!			#DIV/0!	#DIV/0!
76	81.0921	97.0664	#DIV/0!	#DIV/0!	#DIV/0!			#DIV/0!	#DIV/0!
78	83.193	100.367	#DIV/0!	#DIV/0!	#DIV/0!			#DIV/0!	#DIV/0!
80	89.4956	105.5	#DIV/0!	#DIV/0!	#DIV/0!			#DIV/0!	#DIV/0!
82	81.0921	95.233	#DIV/0!	#DIV/0!	#DIV/0!			#DIV/0!	#DIV/0!
84	78.9913	97.4331	#DIV/0!	#DIV/0!	#DIV/0!			#DIV/0!	#DIV/0!
86	78.9913	98.7166	#DIV/0!	#DIV/0!	#DIV/0!			#DIV/0!	#DIV/0!
88	78.9913	97.7998	#DIV/0!	#DIV/0!	#DIV/0!			#DIV/0!	#DIV/0!
90	83.193	95.4163	#DIV/0!	#DIV/0!	#DIV/0!			#DIV/0!	#DIV/0!
92	76.8904	96.6997	#DIV/0!	#DIV/0!	#DIV/0!			#DIV/0!	#DIV/0!
94	74.7895	99.45	#DIV/0!	#DIV/0!	#DIV/0!			#DIV/0!	#DIV/0!
96	81.0921	99.0833	#DIV/0!	#DIV/0!	#DIV/0!			#DIV/0!	#DIV/0!
98	78.9913	94.1329	#DIV/0!	#DIV/0!	#DIV/0!			#DIV/0!	#DIV/0!
100	74.7895	95.233	#DIV/0!	#DIV/0!	#DIV/0!			#DIV/0!	#DIV/0!
102	76.8904	98.8999	#DIV/0!	#DIV/0!	#DIV/0!			#DIV/0!	#DIV/0!
104	72.6886	98.1665	#DIV/0!	#DIV/0!	#DIV/0!			#DIV/0!	#DIV/0!
106	76.8904	96.6997	#DIV/0!	#DIV/0!	#DIV/0!			#DIV/0!	#DIV/0!
108	76.8904	93.5828	#DIV/0!	#DIV/0!	#DIV/0!			#DIV/0!	#DIV/0!
110	72.6886	97.2498	#DIV/0!	#DIV/0!	#DIV/0!			#DIV/0!	#DIV/0!
112	74.7895	96.6997	#DIV/0!	#DIV/0!	#DIV/0!			#DIV/0!	#DIV/0!
114	74.7895	95.9663	#DIV/0!	#DIV/0!	#DIV/0!			#DIV/0!	#DIV/0!
116	76.8904	96.333	#DIV/0!	#DIV/0!	#DIV/0!			#DIV/0!	#DIV/0!
118	81.0921	99.6333	#DIV/0!	#DIV/0!	#DIV/0!			#DIV/0!	#DIV/0!
120	76.8904	95.0496	#DIV/0!	#DIV/0!	#DIV/0!			#DIV/0!	#DIV/0!
122	81.0921	96.1497	#DIV/0!	#DIV/0!	#DIV/0!			#DIV/0!	#DIV/0!
124	81.0921	96.1497	#DIV/0!	#DIV/0!	#DIV/0!			#DIV/0!	#DIV/0!
126	83.193	95.783	#DIV/0!	#DIV/0!	#DIV/0!			#DIV/0!	#DIV/0!
128	91.5965	98.8999	#DIV/0!	#DIV/0!	#DIV/0!			#DIV/0!	#DIV/0!
130	76.8904	94.6829	#DIV/0!	#DIV/0!	#DIV/0!			#DIV/0!	#DIV/0!
132	78.9913	94.3162	#DIV/0!	#DIV/0!	#DIV/0!			#DIV/0!	#DIV/0!
134	76.8904	95.9663	#DIV/0!	#DIV/0!	#DIV/0!			#DIV/0!	#DIV/0!
136	72.6886	92.6661	#DIV/0!	#DIV/0!	#DIV/0!			#DIV/0!	#DIV/0!
138	72.6886	94.6829	#DIV/0!	#DIV/0!	#DIV/0!			#DIV/0!	#DIV/0!
140	81.0921	97.7998	#DIV/0!	#DIV/0!	#DIV/0!			#DIV/0!	#DIV/0!
142	74.7895	92.2994	#DIV/0!	#DIV/0!	#DIV/0!			#DIV/0!	#DIV/0!
144	72.6886	96.6997	#DIV/0!	#DIV/0!	#DIV/0!			#DIV/0!	#DIV/0!
146	78.9913	96.333	#DIV/0!	#DIV/0!	#DIV/0!			#DIV/0!	#DIV/0!
148	78.9913	92.2994	#DIV/0!	#DIV/0!	#DIV/0!			#DIV/0!	#DIV/0!
150	76.8904	103.667	#DIV/0!	#DIV/0!	#DIV/0!			#DIV/0!	#DIV/0!
152	81.0921	93.0328	#DIV/0!	#DIV/0!	#DIV/0!			#DIV/0!	#DIV/0!
154	78.9913	92.6661	#DIV/0!	#DIV/0!	#DIV/0!			#DIV/0!	#DIV/0!
156	81.0921	97.0664	#DIV/0!	#DIV/0!	#DIV/0!			#DIV/0!	#DIV/0!
158	76.8904	95.4163	#DIV/0!	#DIV/0!	#DIV/0!			#DIV/0!	#DIV/0!
160	76.8904	97.4331	#DIV/0!	#DIV/0!	#DIV/0!			#DIV/0!	#DIV/0!
162	74.7895	95.4163	#DIV/0!	#DIV/0!	#DIV/0!			#DIV/0!	#DIV/0!
164	89.4956	89.5492	#DIV/0!	#DIV/0!	#DIV/0!			#DIV/0!	#DIV/0!
166	78.9913	96.5164	#DIV/0!	#DIV/0!	#DIV/0!			#DIV/0!	#DIV/0!
168	81.0921	92.6661	#DIV/0!	#DIV/0!	#DIV/0!			#DIV/0!	#DIV/0!
170	89.4956	96.333	#DIV/0!	#DIV/0!	#DIV/0!			#DIV/0!	#DIV/0!
172	78.9913	91.566	#DIV/0!	#DIV/0!	#DIV/0!			#DIV/0!	#DIV/0!
174	81.0921	94.3162	#DIV/0!	#DIV/0!	#DIV/0!			#DIV/0!	#DIV/0!
176	78.9913	91.1993	#DIV/0!	#DIV/0!	#DIV/0!			#DIV/0!	#DIV/0!
178	78.9913	91.016	#DIV/0!	#DIV/0!	#DIV/0!			#DIV/0!	#DIV/0!
180	81.0921	95.0496	#DIV/0!	#DIV/0!	#DIV/0!			#DIV/0!	#DIV/0!
182	0	0	#DIV/0!	#DIV/0!	#DIV/0!			#DIV/0!	#DIV/0!
184	0	0	#DIV/0!	#DIV/0!	#DIV/0!			#DIV/0!	#DIV/0!
186	0	0	#DIV/0!	#DIV/0!	#DIV/0!			#DIV/0!	#DIV/0!
188	0	0	#DIV/0!	#DIV/0!	#DIV/0!			#DIV/0!	#DIV/0!
190	0	0	#DIV/0!	#DIV/0!	#DIV/0!			#DIV/0!	#DIV/0!
192	0	0	#DIV/0!	#DIV/0!	#DIV/0!			#DIV/0!	#DIV/0!
194	0	0	#DIV/0!	#DIV/0!	#DIV/0!			#DIV/0!	#DIV/0!
196	0	0	#DIV/0!	#DIV/0!	#DIV/0!			#DIV/0!	#DIV/0!
198	0	0	#DIV/0!	#DIV/0!	#DIV/0!			#DIV/0!	#DIV/0!
200	0	0	#DIV/0!	#DIV/0!	#DIV/0!			#DIV/0!	#DIV/0!
202	0	0	#DIV/0!	#DIV/0!	#DIV/0!			#DIV/0!	#DIV/0!
204	0	0	#DIV/0!	#DIV/0!	#DIV/0!			#DIV/0!	#DIV/0!
206	0	0	#DIV/0!	#DIV/0!	#DIV/0!			#DIV/0!	#DIV/0!
208	0	0	#DIV/0!	#DIV/0!	#DIV/0!			#DIV/0!	#DIV/0!
210	0	0	#DIV/0!	#DIV/0!	#DIV/0!			#DIV/0!	#DIV/0!
212	0	0	#DIV/0!	#DIV/0!	#DIV/0!			#DIV/0!	#DIV/0!
214	0	0	#DIV/0!	#DIV/0!	#DIV/0!			#DIV/0!	#DIV/0!
216	0	0	#DIV/0!	#DIV/0!	#DIV/0!			#DIV/0!	#DIV/0!
218	0	0	#DIV/0!	#DIV/0!	#DIV/0!			#DIV/0!	#DIV/0!
220	0	0	#DIV/0!	#DIV/0!	#DIV/0!			#DIV/0!	#DIV/0!
222	0	0	#DIV/0!	#DIV/0!	#DIV/0!			#DIV/0!	#DIV/0!
224	0	0	#DIV/0!	#DIV/0!	#DIV/0!			#DIV/0!	#DIV/0!
226	0	0	#DIV/0!	#DIV/0!	#DIV/0!			#DIV/0!	#DIV/0!
228	0	0	#DIV/0!	#DIV/0!	#DIV/0!			#DIV/0!	#DIV/0!
230	0	0	#DIV/0!	#DIV/0!	#DIV/0!			#DIV/0!	#DIV/0!
232	0	0	#DIV/0!	#DIV/0!	#DIV/0!			#DIV/0!	#DIV/0!
234	0	0	#DIV/0!	#DIV/0!	#DIV/0!			#DIV/0!	#DIV/0!
236	0	0	#DIV/0!	#DIV/0!	#DIV/0!			#DIV/0!	#DIV/0!
238	0	0	#DIV/0!	#DIV/0!	#DIV/0!			#DIV/0!	#DIV/0!
240	0	0	#DIV/0!	#DIV/0!	#DIV/0!			#DIV/0!	#DIV/0!
242	0	0	#DIV/0!	#DIV/0!	#DIV/0!			#DIV/0!	#DIV/0!
244	0	0	#DIV/0!	#DIV/0!	#DIV/0!			#DIV/0!	#DIV/0!
246	0	0	#DIV/0!	#DIV/0!	#DIV/0!			#DIV/0!	#DIV/0!
248	0	0	#DIV/0!	#DIV/0!	#DIV/0!			#DIV/0!	#DIV/0!
250	0	0	#DIV/0!	#DIV/0!	#DIV/0!			#DIV/0!	#DIV/0!
252	0	0	#DIV/0!	#DIV/0!	#DIV/0!			#DIV/0!	#DIV/0!
254	0	0	#DIV/0!	#DIV/0!	#DIV/0!			#DIV/0!	#DIV/0!
256	0	0	#DIV/0!	#DIV/0!	#DIV/0!			#DIV/0!	#DIV/0!
258	0	0	#DIV/0!	#DIV/0!	#DIV/0!			#DIV/0!	#DIV/0!
260	0	0	#DIV/0!	#DIV/0!	#DIV/0!			#DIV/0!	#DIV/0!
262	0	0	#DIV/0!	#DIV/0!	#DIV/0!			#DIV/0!	#DIV/0!
264	0	0	#DIV/0!	#DIV/0!	#DIV/0!			#DIV/0!	#DIV/0!
266	0	0	#DIV/0!	#DIV/0!	#DIV/0!			#DIV/0!	#DIV/0!
268	0	0	#DIV/0!	#DIV/0!	#DIV/0!			#DIV/0!	#DIV/0!
270	0	0	#DIV/0!	#DIV/0!	#DIV/0!			#DIV/0!	#DIV/0!
272	0	0	#DIV/0!	#DIV/0!	#DIV/0!			#DIV/0!	#DIV/0!
274	0	0	#DIV/0!	#DIV/0!	#DIV/0!			#DIV/0!	#DIV/0!
276	0	0	#DIV/0!	#DIV/0!	#DIV/0!			#DIV/0!	#DIV/0!
278	0	0	#DIV/0!	#DIV/0!	#DIV/0!			#DIV/0!	#DIV/0!
280	0	0	#DIV/0!	#DIV/0!	#DIV/0!			#DIV/0!	#DIV/0!
282	0	0	#DIV/0!	#DIV/0!	#DIV/0!			#DIV/0!	#DIV/0!
284	0	0	#DIV/0!	#DIV/0!	#DIV/0!			#DIV/0!	#DIV/0!
286	0	0	#DIV/0!	#DIV/0!	#DIV/0!			#DIV/0!	#DIV/0!
288	0	0	#DIV/0!	#DIV/0!	#DIV/0!			#DIV/0!	#DIV/0!
290	0	0	#DIV/0!	#DIV/0!	#DIV/0!			#DIV/0!	#DIV/0!
292	0	0	#DIV/0!	#DIV/0!	#DIV/0!			#DIV/0!	#DIV/0!
294	0	0	#DIV/0!	#DIV/0!	#DIV/0!			#DIV/0!	#DIV/0!
296	0	0	#DIV/0!	#DIV/0!	#DIV/0!			#DIV/0!	#DIV/0!
298	0	0	#DIV/0!	#DIV/0!	#DIV/0!			#DIV/0!	#DIV/0!
300	0	0	#DIV/0!	#DIV/0!	#DIV/0!			#DIV/0!	#DIV/0!

## Sheet: Controls
Chick BVC
	#1		#2		#3		#4		#5
Time (Minutes)	Max-Min	Percentage	Max-Min	Percentage	Max-Min	Percentage	Max-Min	Percentage	Max-Min	Percentage
0	1.67004	100	1.10556	100	1.39112	100	2.70695	100		#DIV/0!
2	1.62875	97.5	1.17476	106.3	1.36132	97.9	2.5708	95		#DIV/0!
4	1.62589	97.4	1.18706	107.4	1.35212	97.2	2.57429	95.1		#DIV/0!
6	1.61614	96.8	1.17886	106.6	1.35672	97.5	2.58651	95.6		#DIV/0!
8	1.63563	97.9	1.21756	110.1	1.37732	99	2.49574	92.2		#DIV/0!
10	1.62245	97.2	1.22166	110.5	1.38882	99.8	2.50796	92.6		#DIV/0!
12	1.62245	97.2	1.20946	109.4	1.37272	98.7	2.52192	93.2		#DIV/0!
14	1.61385	96.6	1.20736	109.2	1.37272	98.7	2.47479	91.4		#DIV/0!
16	1.60897	96.3	1.24196	112.3	1.42322	102.3	2.47305	91.4		#DIV/0!
18	1.70129	101.9	1.24196	112.3	1.41172	101.5	2.50796	92.6		#DIV/0!
20	1.6428	98.4	1.21956	110.3	1.39342	100.2	2.47479	91.4		#DIV/0!
22	1.66373	99.6	1.26036	114	1.40942	101.3	2.44338	90.3		#DIV/0!
24	1.69842	101.7	1.28066	115.8	1.43462	103.1	2.46432	91		#DIV/0!
26	1.58604	95	1.29496	117.1	1.43012	102.8	2.47305	91.4		#DIV/0!
28	1.63392	97.8	1.26436	114.4	1.40022	100.7	2.42767	89.7		#DIV/0!
30	1.63506	97.9	1.28676	116.4	1.43232	103	2.40323	88.8		#DIV/0!
32	1.58776	95.1	1.30916	118.4	1.44152	103.6	2.40672	88.9		#DIV/0!
34	1.67205	100.1	1.29896	117.5	1.44382	103.8	2.35435	87		#DIV/0!
36	1.61299	96.6	1.28676	116.4	1.41172	101.5	2.32468	85.9		#DIV/0!
38	1.71419	102.6	1.31526	119	1.45532	104.6	2.37356	87.7		#DIV/0!
40	1.69555	101.5	1.32346	119.7	1.47132	105.8	2.40148	88.7		#DIV/0!
42	1.69039	101.2	1.30916	118.4	1.44842	104.1	2.34213	86.5		#DIV/0!
44	1.69527	101.5	1.31326	118.8	1.45302	104.4	2.38228	88		#DIV/0!
46	1.60152	95.9	1.33976	121.2	1.47592	106.1	2.3945	88.5		#DIV/0!
48	1.64968	98.8	1.32956	120.3	1.47822	106.3	2.36483	87.4		#DIV/0!
50	1.61901	96.9	1.28476	116.2	1.45302	104.4	2.35785	87.1		#DIV/0!
52	1.65542	99.1	1.32756	120.1	1.47132	105.8	2.32119	85.7		#DIV/0!
54	1.63019	97.6	1.33976	121.2	1.50572	108.2	2.37356	87.7		#DIV/0!
56	1.63965	98.2	1.31326	118.8	1.48282	106.6	2.35086	86.8		#DIV/0!
58	1.68581	100.9	1.29086	116.8	1.46452	105.3	2.27755	84.1		#DIV/0!
60	1.66545	99.7	1.31326	118.8	1.51492	108.9	2.27581	84.1		#DIV/0!
62	1.65685	99.2	1.32346	119.7	1.51032	108.6	2.32992	86.1		#DIV/0!
64	1.61327	96.6	1.29286	116.9	1.49662	107.6	2.31072	85.4		#DIV/0!
66	1.66344	99.6	1.30306	117.9	1.48512	106.8	2.29326	84.7		#DIV/0!
68	1.60467	96.1	1.31326	118.8	1.52412	109.6	2.33864	86.4		#DIV/0!
70	1.66402	99.6	1.30106	117.7	1.53102	110.1	2.32119	85.7		#DIV/0!
72	1.74802	104.7	1.28066	115.8	1.48972	107.1	2.28104	84.3		#DIV/0!
74	1.7291	103.5	1.31126	118.6	1.52412	109.6	2.32643	85.9		#DIV/0!
76	1.71677	102.8	1.31326	118.8	1.54932	111.4	2.32643	85.9		#DIV/0!
78	1.67893	100.5	1.28276	116	1.53332	110.2	2.27581	84.1		#DIV/0!
80	1.6213	97.1	1.29496	117.1	1.52872	109.9	2.29675	84.8		#DIV/0!
82	1.62187	97.1	1.30306	117.9	1.55622	111.9	2.30722	85.2		#DIV/0!
84	1.57715	94.4	1.28276	116	1.55392	111.7	2.21995	82		#DIV/0!
86	1.68409	100.8	1.25426	113.5	1.51952	109.2	2.20773	81.6		#DIV/0!
88	1.65656	99.2	1.29696	117.3	1.55852	112	2.27057	83.9		#DIV/0!
90	1.74544	104.5	1.21556	109.9	1.56312	112.4	2.28104	84.3		#DIV/0!
92	1.64997	98.8	1.22566	110.9	1.55392	111.7	2.25137	83.2		#DIV/0!
94	1.73884	104.1	1.24806	112.9	1.55622	111.9	2.2985	84.9		#DIV/0!
96	1.73684	104	1.25216	113.3	1.57682	113.3	2.30897	85.3		#DIV/0!
98	1.68695	101	1.22976	111.2	1.56312	112.4	2.27057	83.9		#DIV/0!
100	1.74888	104.7	1.21756	110.1	1.53332	110.2	2.27581	84.1		#DIV/0!
102	1.70043	101.8	1.28676	116.4	1.57682	113.3	2.3177	85.6		#DIV/0!
104	1.70358	102	1.27866	115.7	1.58832	114.2	2.23566	82.6		#DIV/0!
106	1.65112	98.9	1.23586	111.8	1.55622	111.9	2.20249	81.4		#DIV/0!
108	1.76207	105.5	1.27046	114.9	1.56772	112.7	2.24264	82.8		#DIV/0!
110	1.67233	100.1	1.28066	115.8	1.58142	113.7	2.20249	81.4		#DIV/0!
112	1.74802	104.7	1.24406	112.5	1.57222	113	2.16409	79.9		#DIV/0!
114	1.67721	100.4	1.25216	113.3	1.55852	112	2.20773	81.6		#DIV/0!
116	1.69011	101.2	1.27456	115.3	1.58372	113.8	2.22344	82.1		#DIV/0!
118	1.61786	96.9	1.26436	114.4	1.56992	112.9	2.21646	81.9		#DIV/0!
120	1.69584	101.5	1.23996	112.2	1.55162	111.5	2.25137	83.2		#DIV/0!
122	1.67262	100.2	1.25016	113.1	1.58142	113.7	2.28279	84.3		#DIV/0!
124	1.75117	104.9	1.24606	112.7	1.58832	114.2	2.25311	83.2		#DIV/0!
126	1.7311	103.7	1.21146	109.6	1.54932	111.4	2.19377	81		#DIV/0!
128	1.77382	106.2	1.24606	112.7	1.57682	113.3	2.25137	83.2		#DIV/0!
130	1.80679	108.2	1.25426	113.5	1.59982	115	2.23566	82.6		#DIV/0!
132	1.70559	102.1	1.21146	109.6	1.57682	113.3	2.18155	80.6		#DIV/0!
134	1.74257	104.3	1.23586	111.8	1.56772	112.7	2.19726	81.2		#DIV/0!
136	1.73712	104	1.24196	112.3	1.60212	115.2	2.19028	80.9		#DIV/0!
138	1.81052	108.4	1.21556	109.9	1.59522	114.7	2.11871	78.3		#DIV/0!
140	1.7483	104.7	1.21146	109.6	1.54932	111.4	2.15711	79.7		#DIV/0!
142	1.79647	107.6	1.21956	110.3	1.59292	114.5	2.19202	81		#DIV/0!
144	1.83718	110	1.20126	108.7	1.58832	114.2	2.17282	80.3		#DIV/0!
146	1.87474	112.3	1.18706	107.4	1.54242	110.9	2.15537	79.6		#DIV/0!
148	1.70129	101.9	1.20326	108.8	1.58142	113.7	2.20948	81.6		#DIV/0!
150	1.79045	107.2	1.20326	108.8	1.58142	113.7	2.17457	80.3		#DIV/0!
152	1.8303	109.6	1.16256	105.2	1.54932	111.4	2.1414	79.1		#DIV/0!
154	1.9424	116.3	1.18496	107.2	1.57682	113.3	2.18504	80.7		#DIV/0!
156	1.75117	104.9	1.18296	107	1.58832	114.2	2.19202	81		#DIV/0!
158	1.88993	113.2	1.13616	102.8	1.55852	112	2.13093	78.7		#DIV/0!
160	1.93007	115.6	1.17076	105.9	1.56542	112.5	2.15886	79.8		#DIV/0!
162	1.84463	110.5	1.17886	106.6	1.58372	113.8	2.15711	79.7		#DIV/0!
164	1.62417	97.3	1.14016	103.1	1.56082	112.2	2.07333	76.6		#DIV/0!
166	1.80335	108	1.15236	104.2	1.54242	110.9	2.04714	75.6		#DIV/0!
168	1.7205	103	1.15446	104.4	1.55622	111.9	2.13267	78.8		#DIV/0!
170	1.72279	103.2	1.12796	102	1.55162	111.5	2.103	77.7		#DIV/0!
172	1.81826	108.9	1.13816	102.9	1.53332	110.2	2.07158	76.5		#DIV/0!
174	1.68867	101.1	1.14836	103.9	1.55852	112	2.11696	78.2		#DIV/0!
176	1.62044	97	1.12596	101.8	1.54242	110.9	2.12569	78.5		#DIV/0!
178	1.61385	96.6	1.12596	101.8	1.51262	108.7	2.05063	75.8		#DIV/0!
180	1.63478	97.9	1.13816	102.9	1.53782	110.5	2.10824	77.9		#DIV/0!
182		0		0		0		0		#DIV/0!
184		0		0		0		0		#DIV/0!
186		0		0		0		0		#DIV/0!
188		0		0		0		0		#DIV/0!
190		0		0		0		0		#DIV/0!
192		0		0		0		0		#DIV/0!
194		0		0		0		0		#DIV/0!
196		0		0		0		0		#DIV/0!
198		0		0		0		0		#DIV/0!
200		0		0		0		0		#DIV/0!
202		0		0		0		0		#DIV/0!
204		0		0		0		0		#DIV/0!
206		0		0		0		0		#DIV/0!
208		0		0		0		0		#DIV/0!
210		0		0		0		0		#DIV/0!
212		0		0		0		0		#DIV/0!
214		0		0		0		0		#DIV/0!
216		0		0		0		0		#DIV/0!
218		0		0		0		0		#DIV/0!
220		0		0		0		0		#DIV/0!
222		0		0		0		0		#DIV/0!
224		0		0		0		0		#DIV/0!
226		0		0		0		0		#DIV/0!
228		0		0		0		0		#DIV/0!
230		0		0		0		0		#DIV/0!
232		0		0		0		0		#DIV/0!
234		0		0		0		0		#DIV/0!
236		0		0		0		0		#DIV/0!
238		0		0		0		0		#DIV/0!
240		0		0		0		0		#DIV/0!
242		0		0		0		0		#DIV/0!
244		0		0		0		0		#DIV/0!
246		0		0		0		0		#DIV/0!
248		0		0		0		0		#DIV/0!
250		0		0		0		0		#DIV/0!
252		0		0		0		0		#DIV/0!
254		0		0		0		0		#DIV/0!
256		0		0		0		0		#DIV/0!
258		0		0		0		0		#DIV/0!
260		0		0		0		0		#DIV/0!
262		0		0		0		0		#DIV/0!
264		0		0		0		0		#DIV/0!
266		0		0		0		0		#DIV/0!
268		0		0		0		0		#DIV/0!
270		0		0		0		0		#DIV/0!
272		0		0		0		0		#DIV/0!
274		0		0		0		0		#DIV/0!
276		0		0		0		0		#DIV/0!
278		0		0		0		0		#DIV/0!
280		0		0		0		0		#DIV/0!
282		0		0		0		0		#DIV/0!
284		0		0		0		0		#DIV/0!
286		0		0		0		0		#DIV/0!
288		0		0		0		0		#DIV/0!
290		0		0		0		0		#DIV/0!
292		0		0		0		0		#DIV/0!
294		0		0		0		0		#DIV/0!
296		0		0		0		0		#DIV/0!
298		0		0		0		0		#DIV/0!
300		0		0		0		0		#DIV/0!

## Sheet: BLI Nav1.4
Time (s)	H. suspectum			H. horridum			H. exasperatum			V. salvadorii			V. varius			-ve control (N. kaouthia)			+ve control (L. quinquestriatus)
0	0.072347	0.023584	0.070333	0.045923	0.02971	0.043136	0.036684	0.034117	0.025403	0.055331	0.053173	0.028364	0.01585	0.008896	0.018355	0.018324	0.015929	0.00938	0.079648	0.063505	0.053698
0.2	0.073688	0.024648	0.071696	0.046858	0.03006	0.04395	0.037009	0.034242	0.025426	0.058437	0.055937	0.030519	0.023772	0.016015	0.025892	0.018248	0.015822	0.009282	0.081682	0.065315	0.055519
0.4	0.075293	0.025844	0.073359	0.047638	0.030731	0.044741	0.03726	0.034325	0.025196	0.062233	0.059246	0.033282	0.032261	0.024031	0.034386	0.018186	0.01575	0.009474	0.083687	0.067739	0.05747
0.6	0.077358	0.027043	0.074765	0.048176	0.03121	0.045479	0.037678	0.034617	0.025133	0.066453	0.063111	0.036449	0.04145	0.032515	0.043482	0.018331	0.015799	0.009437	0.085847	0.070058	0.059693
0.8	0.079382	0.028393	0.076561	0.049155	0.032274	0.04656	0.038136	0.035023	0.02524	0.071271	0.067328	0.040047	0.051022	0.041162	0.052664	0.018165	0.015879	0.009772	0.088516	0.072766	0.061978
1	0.081139	0.029903	0.078568	0.050327	0.033195	0.047539	0.03851	0.035501	0.025151	0.07624	0.072166	0.044069	0.060164	0.049991	0.061965	0.018074	0.016054	0.010086	0.091455	0.075604	0.06454
1.2	0.083381	0.031311	0.080392	0.051312	0.034234	0.048387	0.039003	0.036009	0.02536	0.081617	0.077447	0.048484	0.069346	0.058759	0.070873	0.018369	0.015956	0.010446	0.094298	0.078431	0.06681
1.4	0.085221	0.032914	0.081965	0.052287	0.035399	0.04931	0.039636	0.036402	0.025816	0.087252	0.082669	0.053034	0.077808	0.067208	0.079391	0.018433	0.015916	0.010584	0.096955	0.080861	0.069531
1.6	0.086983	0.03457	0.083737	0.053451	0.036289	0.050313	0.040072	0.036812	0.026012	0.093248	0.08814	0.057626	0.085465	0.074464	0.08709	0.018705	0.016053	0.010878	0.099547	0.083447	0.07195
1.8	0.088538	0.035907	0.085221	0.054062	0.036883	0.051204	0.04057	0.037308	0.026438	0.098775	0.093458	0.062089	0.092087	0.080731	0.09389	0.018984	0.016311	0.01124	0.102029	0.085928	0.07441
2	0.090079	0.037319	0.086455	0.054734	0.037709	0.051874	0.041281	0.037838	0.026847	0.103872	0.098715	0.066749	0.096967	0.085418	0.099344	0.019149	0.016772	0.011527	0.104701	0.088121	0.076564
2.2	0.090978	0.038031	0.087558	0.055118	0.038375	0.052093	0.041774	0.03823	0.027559	0.108637	0.103808	0.07104	0.100232	0.08866	0.103096	0.019723	0.016939	0.011857	0.106669	0.090146	0.07848
2.4	0.092568	0.039438	0.088681	0.055524	0.038847	0.052519	0.042193	0.038689	0.028016	0.113654	0.108352	0.07473	0.103097	0.091687	0.105798	0.02024	0.01707	0.011922	0.10831	0.092201	0.080715
2.6	0.093193	0.039839	0.089552	0.056185	0.039241	0.052459	0.042591	0.039164	0.027998	0.117999	0.1127	0.07843	0.105431	0.094174	0.108359	0.0206	0.017112	0.011965	0.110195	0.093794	0.081827
2.8	0.094163	0.040335	0.090608	0.056581	0.039225	0.052568	0.042834	0.039827	0.028092	0.122146	0.116926	0.082214	0.107642	0.096059	0.111382	0.020809	0.017534	0.01232	0.112221	0.095435	0.083461
3	0.095176	0.041192	0.091356	0.056527	0.039182	0.052826	0.042908	0.040196	0.028215	0.126289	0.121035	0.085645	0.109466	0.098025	0.113731	0.020981	0.018092	0.012095	0.113945	0.097177	0.085543
3.2	0.096145	0.041588	0.091774	0.056916	0.03893	0.053626	0.043415	0.040522	0.028708	0.13052	0.125365	0.088838	0.111369	0.100102	0.115698	0.021042	0.018369	0.011933	0.115687	0.098937	0.086866
3.4	0.09687	0.042403	0.092568	0.057208	0.038999	0.053765	0.043944	0.040896	0.029259	0.134276	0.129611	0.092197	0.112815	0.102487	0.117824	0.021504	0.018782	0.011936	0.117482	0.10027	0.08847
3.6	0.097676	0.043092	0.093363	0.057267	0.038812	0.054279	0.044035	0.041217	0.029781	0.13819	0.133717	0.095284	0.114605	0.103955	0.120015	0.02171	0.019128	0.011913	0.118819	0.101616	0.089867
3.8	0.09832	0.043575	0.094196	0.057037	0.039093	0.054513	0.044488	0.04122	0.029772	0.142273	0.137675	0.09827	0.116199	0.105659	0.121807	0.021593	0.019349	0.012045	0.120045	0.102927	0.091169
4	0.099016	0.044531	0.09503	0.056889	0.039482	0.05468	0.045247	0.041329	0.03009	0.146174	0.141653	0.101527	0.117835	0.107139	0.123396	0.021838	0.019779	0.011844	0.121714	0.104348	0.092812
4.2	0.099804	0.045372	0.095706	0.057322	0.039672	0.054539	0.045426	0.04171	0.030427	0.149843	0.145505	0.104273	0.119309	0.108335	0.12502	0.022053	0.020006	0.011851	0.123335	0.105865	0.094281
4.4	0.100827	0.046053	0.096468	0.057192	0.039925	0.054449	0.045588	0.041878	0.03038	0.153827	0.149472	0.107207	0.120745	0.109633	0.127008	0.021923	0.020348	0.012021	0.124848	0.107769	0.095449
4.6	0.101907	0.046505	0.097127	0.057147	0.040045	0.05459	0.045816	0.042306	0.030694	0.158072	0.152948	0.110176	0.12221	0.110895	0.128572	0.02212	0.020406	0.012057	0.126527	0.109079	0.096834
4.8	0.102611	0.047512	0.098275	0.057652	0.040583	0.054798	0.045782	0.042564	0.031007	0.162473	0.156496	0.112935	0.123527	0.1122	0.129531	0.022041	0.020517	0.012298	0.128736	0.110838	0.098258
5	0.103001	0.048298	0.099165	0.057921	0.040761	0.055064	0.045787	0.042794	0.031127	0.165978	0.160043	0.115755	0.124556	0.113362	0.130655	0.022049	0.020801	0.012381	0.130673	0.112766	0.099681
5.2	0.104243	0.04891	0.09979	0.058116	0.041137	0.055268	0.04565	0.042939	0.031585	0.169893	0.163485	0.118399	0.126063	0.11478	0.131707	0.022209	0.020552	0.01239	0.132311	0.114107	0.101155
5.4	0.104725	0.049805	0.100284	0.05849	0.041442	0.055655	0.045752	0.04298	0.03182	0.173809	0.166667	0.121015	0.127204	0.115984	0.132618	0.021847	0.020629	0.012334	0.133861	0.115373	0.102821
5.6	0.105439	0.050344	0.101344	0.058891	0.041432	0.05611	0.045308	0.043304	0.031874	0.177551	0.170115	0.123734	0.128332	0.117003	0.133555	0.021765	0.020504	0.012585	0.135533	0.117393	0.10391
5.8	0.106246	0.050779	0.101986	0.058922	0.04152	0.056015	0.045442	0.043515	0.032081	0.180693	0.173483	0.126464	0.129692	0.117941	0.134782	0.021412	0.020468	0.012621	0.13723	0.118994	0.105203
6	0.106997	0.051451	0.102636	0.05904	0.042114	0.055931	0.045298	0.043896	0.032183	0.184187	0.176925	0.129296	0.130704	0.118624	0.135633	0.021517	0.020472	0.012714	0.138967	0.120278	0.106715
6.2	0.107337	0.051849	0.103401	0.059389	0.042277	0.055682	0.045227	0.043905	0.03253	0.187515	0.179986	0.131944	0.131773	0.119642	0.136547	0.021693	0.020219	0.012784	0.140144	0.121733	0.108253
6.4	0.107839	0.052787	0.104101	0.059923	0.042448	0.055732	0.044997	0.044139	0.032582	0.190841	0.182872	0.134816	0.132763	0.120038	0.137157	0.021702	0.019825	0.012835	0.141693	0.122988	0.109776
6.6	0.107997	0.052569	0.104624	0.060169	0.042506	0.055735	0.045237	0.044292	0.03251	0.193396	0.186053	0.137705	0.133584	0.120671	0.137985	0.021948	0.020053	0.013037	0.143524	0.124422	0.111062
6.8	0.108176	0.053156	0.10502	0.060236	0.042588	0.056101	0.045428	0.044874	0.032604	0.196358	0.189199	0.140367	0.134416	0.120905	0.138661	0.022225	0.020137	0.01308	0.144936	0.126049	0.112792
7	0.108637	0.053507	0.105495	0.060263	0.042397	0.056413	0.045763	0.045147	0.032935	0.199678	0.192391	0.142889	0.134828	0.121731	0.139365	0.022417	0.020386	0.013041	0.146381	0.127784	0.114425
7.2	0.108943	0.054026	0.106061	0.060436	0.042269	0.05664	0.046506	0.045317	0.033201	0.202682	0.195709	0.145465	0.13563	0.12238	0.139974	0.022938	0.02033	0.013426	0.147561	0.128948	0.115743
7.4	0.109784	0.054751	0.106918	0.060403	0.042429	0.057092	0.047182	0.045242	0.033479	0.205264	0.199002	0.148003	0.136234	0.122972	0.141105	0.022992	0.020593	0.01353	0.148761	0.130274	0.117441
7.6	0.110657	0.055671	0.10758	0.060387	0.042163	0.057266	0.047578	0.04514	0.033514	0.208291	0.201802	0.150283	0.137251	0.123552	0.141903	0.022931	0.020656	0.01354	0.149832	0.131463	0.118771
7.8	0.111346	0.056378	0.108406	0.060373	0.042459	0.05713	0.048242	0.04504	0.033504	0.210788	0.204512	0.152821	0.137829	0.123804	0.142372	0.023044	0.020684	0.013707	0.151046	0.132908	0.119881
8	0.112644	0.057257	0.108901	0.06069	0.042503	0.0573	0.049099	0.04535	0.033857	0.213664	0.207498	0.155322	0.138739	0.123918	0.142921	0.023311	0.020673	0.01378	0.152226	0.134176	0.121224
8.2	0.11338	0.057797	0.109519	0.060892	0.04283	0.057324	0.049572	0.045522	0.03401	0.216801	0.210235	0.157642	0.139295	0.124072	0.143745	0.02314	0.02054	0.013973	0.153528	0.13564	0.122144
8.4	0.113896	0.058329	0.110261	0.06105	0.042632	0.057552	0.050028	0.045639	0.034166	0.219799	0.213077	0.15984	0.139908	0.1243	0.144434	0.023158	0.020545	0.013809	0.154828	0.137139	0.123002
8.6	0.114514	0.058842	0.110961	0.060984	0.042455	0.057794	0.050269	0.045638	0.034557	0.223018	0.215342	0.162086	0.140529	0.125	0.144922	0.023459	0.02044	0.013904	0.156272	0.138701	0.12451
8.8	0.115236	0.05961	0.111613	0.061106	0.042459	0.057874	0.050209	0.045641	0.034497	0.225721	0.21814	0.164007	0.141289	0.125627	0.145327	0.023567	0.02059	0.013887	0.158022	0.140374	0.125484
9	0.11584	0.060194	0.112023	0.060912	0.042468	0.058273	0.050093	0.045703	0.034765	0.228041	0.220582	0.166094	0.141864	0.126144	0.145913	0.023549	0.020765	0.014145	0.159513	0.141866	0.126483
9.2	0.116775	0.060783	0.11249	0.060993	0.042735	0.058304	0.049948	0.045974	0.034902	0.231045	0.223217	0.168344	0.142367	0.12732	0.146468	0.023492	0.020489	0.014152	0.161119	0.143107	0.127191
9.4	0.11736	0.061561	0.112828	0.061112	0.043057	0.058112	0.049783	0.046348	0.034992	0.233562	0.225783	0.170625	0.142604	0.127913	0.146925	0.023565	0.02077	0.014077	0.162304	0.144304	0.127658
9.6	0.117783	0.062051	0.113645	0.061261	0.043331	0.058045	0.049253	0.046722	0.035163	0.236299	0.228474	0.172769	0.142992	0.128595	0.147572	0.023503	0.020942	0.013905	0.163468	0.145502	0.128204
9.8	0.118396	0.062697	0.114111	0.061131	0.043645	0.057767	0.049715	0.046802	0.034955	0.23917	0.231187	0.174887	0.143593	0.129153	0.14833	0.023608	0.021256	0.013737	0.164612	0.146015	0.129292
10	0.118725	0.063332	0.114539	0.061168	0.044143	0.057757	0.049478	0.046984	0.035051	0.241995	0.233937	0.177114	0.143749	0.129901	0.148502	0.023982	0.021831	0.013683	0.165817	0.146734	0.130216
10.2	0.119169	0.063743	0.115399	0.061629	0.044231	0.057613	0.049724	0.047023	0.035245	0.24422	0.236571	0.179371	0.144242	0.130412	0.149336	0.024105	0.022097	0.013794	0.167086	0.147791	0.13121
10.4	0.119842	0.064045	0.115898	0.061981	0.044423	0.057414	0.049346	0.047514	0.034998	0.246763	0.23939	0.181523	0.14496	0.130584	0.149465	0.024483	0.022274	0.013876	0.168265	0.148792	0.13266
10.6	0.120517	0.063812	0.116238	0.061997	0.044612	0.057465	0.049438	0.047996	0.034794	0.249157	0.242193	0.183472	0.145109	0.131009	0.149752	0.024527	0.022895	0.01401	0.169237	0.149955	0.134044
10.8	0.120655	0.064598	0.116936	0.062116	0.044624	0.057632	0.049527	0.048363	0.03495	0.25159	0.245101	0.18583	0.145125	0.131456	0.150217	0.024804	0.02278	0.014225	0.170404	0.150797	0.135377
11	0.121366	0.064906	0.117717	0.061872	0.044705	0.057905	0.049665	0.048294	0.03521	0.254224	0.247317	0.18798	0.14556	0.131661	0.150598	0.024955	0.023294	0.014639	0.171659	0.151682	0.13678
11.2	0.122089	0.065356	0.118139	0.061725	0.044855	0.058224	0.049857	0.048404	0.035432	0.256452	0.249702	0.190085	0.146117	0.131714	0.151274	0.024951	0.023075	0.014894	0.172427	0.152631	0.138528
11.4	0.122884	0.065654	0.118739	0.061573	0.04516	0.058844	0.050027	0.048432	0.035652	0.258852	0.25232	0.191995	0.14676	0.131949	0.151623	0.02432	0.022659	0.014503	0.173478	0.154083	0.140214
11.6	0.123467	0.066429	0.119287	0.062275	0.045463	0.058696	0.050041	0.048515	0.035574	0.261191	0.254388	0.193928	0.147	0.132073	0.151774	0.024201	0.022288	0.014542	0.174489	0.154987	0.141516
11.8	0.124169	0.066752	0.119892	0.062325	0.045673	0.058639	0.050334	0.048762	0.035725	0.262838	0.256539	0.195653	0.146907	0.131755	0.15168	0.02408	0.02214	0.014531	0.175505	0.156223	0.142657
12	0.124673	0.06713	0.120223	0.062273	0.045737	0.058976	0.050922	0.049057	0.03569	0.264687	0.258804	0.197413	0.147358	0.131763	0.152088	0.023917	0.021977	0.01427	0.176707	0.157264	0.143858
12.2	0.1249	0.067332	0.120801	0.062227	0.045914	0.059052	0.051172	0.048869	0.035623	0.267293	0.261162	0.199108	0.147885	0.131525	0.152493	0.024019	0.021562	0.014192	0.177929	0.158228	0.144947
12.4	0.125515	0.068036	0.121492	0.062392	0.04564	0.059135	0.051002	0.049012	0.035804	0.269168	0.263329	0.200773	0.148267	0.131672	0.152624	0.024476	0.021345	0.014287	0.17937	0.159391	0.146034
12.6	0.125974	0.068936	0.121878	0.062223	0.045642	0.059332	0.050899	0.048899	0.035821	0.271477	0.265322	0.202423	0.14901	0.131905	0.153412	0.024547	0.021233	0.014344	0.180847	0.160617	0.14716
12.8	0.126708	0.069634	0.12238	0.062016	0.045736	0.059621	0.050814	0.049067	0.03562	0.27413	0.267803	0.204192	0.14919	0.131919	0.153883	0.024621	0.02115	0.014657	0.182147	0.161598	0.147809
13	0.127254	0.070532	0.122657	0.06219	0.045759	0.059572	0.050998	0.049209	0.036057	0.276418	0.269826	0.205971	0.149295	0.132156	0.154471	0.024846	0.021206	0.01492	0.183444	0.162519	0.148724
13.2	0.127877	0.071146	0.122941	0.062438	0.046263	0.05939	0.050952	0.049087	0.036103	0.278598	0.272249	0.207657	0.149644	0.132415	0.154842	0.024919	0.021314	0.01492	0.184807	0.16393	0.148869
13.4	0.128475	0.071873	0.123149	0.062797	0.04607	0.059456	0.051497	0.049137	0.036002	0.280614	0.274643	0.209446	0.149735	0.132191	0.155339	0.025389	0.021592	0.014986	0.185862	0.164968	0.14941
13.6	0.12852	0.072478	0.124008	0.062959	0.046186	0.059655	0.052141	0.049065	0.036129	0.283141	0.276718	0.211082	0.150184	0.132534	0.155793	0.025357	0.021695	0.014933	0.18711	0.165911	0.150223
13.8	0.12907	0.073082	0.124591	0.063227	0.046485	0.059768	0.052656	0.049125	0.036018	0.285394	0.279106	0.212829	0.150459	0.132604	0.156422	0.025688	0.021771	0.014771	0.188316	0.16692	0.150811
14	0.129461	0.073655	0.124891	0.063254	0.046338	0.059706	0.052548	0.049354	0.036293	0.28737	0.281585	0.214619	0.150622	0.132519	0.15674	0.025773	0.022012	0.014765	0.189513	0.168335	0.150987
14.2	0.130062	0.074155	0.125486	0.063291	0.046303	0.059773	0.052436	0.049747	0.036314	0.289553	0.283697	0.21624	0.151109	0.132501	0.157253	0.026037	0.021941	0.014656	0.190637	0.169304	0.151631
14.4	0.13016	0.07451	0.125634	0.063683	0.046366	0.059716	0.052289	0.050119	0.036272	0.292014	0.285679	0.21798	0.151417	0.132899	0.157601	0.026257	0.022087	0.014743	0.191722	0.16993	0.152692
14.6	0.130464	0.074903	0.126161	0.063351	0.046334	0.059746	0.052366	0.050321	0.036717	0.294137	0.287715	0.219872	0.151637	0.13356	0.157778	0.02634	0.022148	0.015065	0.192728	0.170482	0.153369
14.8	0.130532	0.075718	0.126916	0.063091	0.046089	0.059889	0.052672	0.05035	0.037176	0.295867	0.289829	0.221999	0.151733	0.133883	0.158085	0.026661	0.022097	0.015307	0.193924	0.170984	0.154144
15	0.131013	0.075709	0.12738	0.062539	0.046246	0.060033	0.052377	0.050568	0.037139	0.297792	0.291227	0.223632	0.152449	0.133782	0.158229	0.026623	0.022225	0.015267	0.19442	0.171689	0.155379
15.2	0.131331	0.076067	0.127979	0.06231	0.046205	0.060075	0.052602	0.050784	0.037257	0.300205	0.293122	0.225202	0.1527	0.134129	0.158563	0.026524	0.021401	0.015087	0.194709	0.172872	0.156432
15.4	0.131755	0.076622	0.128415	0.062392	0.046655	0.060201	0.052596	0.050755	0.037114	0.30229	0.295222	0.226511	0.153123	0.134829	0.158656	0.026532	0.021304	0.014987	0.195816	0.173521	0.157356
15.6	0.13217	0.077085	0.128968	0.062588	0.046476	0.060146	0.052646	0.050592	0.037117	0.3043	0.296487	0.228045	0.153326	0.135282	0.158627	0.026748	0.021238	0.014895	0.196567	0.174307	0.157945
15.8	0.132752	0.077424	0.129524	0.062618	0.046543	0.060084	0.052899	0.050734	0.037196	0.305842	0.298136	0.229452	0.153565	0.135473	0.158966	0.026797	0.02118	0.014699	0.197711	0.175316	0.158657
16	0.133105	0.077449	0.130192	0.062234	0.046916	0.060166	0.053053	0.051135	0.037197	0.30792	0.300102	0.230945	0.154364	0.135928	0.159324	0.026621	0.02153	0.014387	0.198699	0.176389	0.159597
16.2	0.133711	0.077737	0.13085	0.062097	0.047127	0.060177	0.052747	0.051103	0.037295	0.310609	0.301957	0.232744	0.155012	0.135974	0.159647	0.026898	0.021755	0.014638	0.199607	0.177252	0.160572
16.4	0.133866	0.078599	0.131571	0.061989	0.047175	0.060507	0.052801	0.051258	0.037671	0.312369	0.303656	0.234649	0.155018	0.136352	0.159885	0.026336	0.021976	0.014969	0.200277	0.178456	0.161406
16.6	0.134565	0.079067	0.131778	0.061794	0.047275	0.060765	0.053202	0.051458	0.037633	0.314365	0.305577	0.236184	0.155514	0.13648	0.160346	0.026061	0.022194	0.014932	0.201037	0.17949	0.1624
16.8	0.135193	0.079121	0.132353	0.061852	0.0474	0.061136	0.053534	0.051285	0.037812	0.316421	0.307612	0.237723	0.155517	0.136486	0.160459	0.025912	0.022632	0.015335	0.201665	0.180539	0.163426
17	0.135635	0.079582	0.132641	0.062389	0.047656	0.060986	0.053825	0.050999	0.037938	0.317663	0.309496	0.239197	0.155601	0.13668	0.160562	0.026234	0.023052	0.015387	0.202907	0.181791	0.164499
17.2	0.136499	0.079711	0.133052	0.06232	0.04805	0.061052	0.053957	0.050573	0.037861	0.319198	0.311739	0.24091	0.155989	0.136826	0.160555	0.026119	0.023135	0.015614	0.203627	0.183283	0.165201
17.4	0.136735	0.080335	0.133798	0.062557	0.048139	0.06108	0.054852	0.05084	0.037941	0.320756	0.313553	0.242991	0.155943	0.136884	0.160938	0.026437	0.02348	0.01569	0.204307	0.184362	0.166329
17.6	0.137412	0.080633	0.134324	0.062591	0.048293	0.060955	0.055168	0.05091	0.038306	0.3224	0.315176	0.244533	0.156209	0.136963	0.160937	0.026305	0.023852	0.01574	0.205031	0.185267	0.167211
17.8	0.138124	0.081149	0.13476	0.062703	0.048416	0.06087	0.055176	0.051042	0.037973	0.323895	0.317083	0.246285	0.156503	0.137064	0.161281	0.026556	0.023942	0.015689	0.205937	0.186488	0.168179
18	0.138583	0.08135	0.135058	0.062638	0.048294	0.060692	0.054892	0.051066	0.038014	0.325662	0.318976	0.247899	0.156539	0.137061	0.161446	0.026522	0.023876	0.015677	0.206769	0.187422	0.169212
18.2	0.138991	0.081603	0.135656	0.062904	0.048547	0.060857	0.054682	0.051214	0.038136	0.327382	0.320738	0.249727	0.156507	0.137211	0.161335	0.026866	0.023802	0.015517	0.207624	0.18786	0.170252
18.4	0.139561	0.081895	0.136138	0.063038	0.048552	0.060858	0.054679	0.051157	0.038532	0.328987	0.322703	0.251313	0.156428	0.137259	0.161784	0.027014	0.023551	0.015683	0.20888	0.188224	0.17165
18.6	0.140481	0.082635	0.136741	0.062858	0.048487	0.060869	0.054326	0.051476	0.038852	0.330244	0.324462	0.252544	0.156357	0.136974	0.161637	0.027047	0.023253	0.015551	0.209639	0.188841	0.172577
18.8	0.141038	0.082948	0.137183	0.063035	0.048063	0.06077	0.054585	0.051456	0.038774	0.331756	0.326277	0.253831	0.156154	0.136825	0.16211	0.027273	0.023167	0.015364	0.210626	0.189065	0.173326
19	0.141534	0.083166	0.137307	0.063195	0.048058	0.060785	0.054303	0.05177	0.038521	0.333863	0.327971	0.255198	0.156317	0.137161	0.162314	0.027501	0.023107	0.015562	0.211412	0.189623	0.174485
19.2	0.142042	0.08387	0.137734	0.063099	0.047638	0.060875	0.054595	0.051764	0.038626	0.336227	0.329592	0.256268	0.156062	0.137208	0.162441	0.027797	0.022788	0.015612	0.212727	0.190214	0.174805
19.4	0.142404	0.084452	0.137955	0.063304	0.047508	0.060689	0.054477	0.05164	0.03864	0.338236	0.331508	0.257336	0.156104	0.137543	0.162906	0.028039	0.02291	0.015418	0.21406	0.190469	0.175728
19.6	0.142566	0.084754	0.13844	0.063395	0.047193	0.060732	0.054286	0.051822	0.038588	0.340041	0.333245	0.258637	0.156214	0.137346	0.162918	0.027736	0.022794	0.015186	0.215602	0.191433	0.176463
19.8	0.142996	0.085209	0.138962	0.063617	0.047359	0.06052	0.054612	0.052075	0.038765	0.341715	0.335152	0.259698	0.156371	0.137353	0.163391	0.027583	0.02288	0.015423	0.217034	0.192149	0.177431
20	0.143386	0.085814	0.13939	0.063131	0.047144	0.060767	0.054843	0.052415	0.038903	0.344028	0.336976	0.260861	0.156137	0.13772	0.163193	0.027253	0.022763	0.015058	0.218053	0.192928	0.178304
20.2	0.143919	0.08632	0.139592	0.062956	0.046905	0.061183	0.054942	0.052421	0.039007	0.346014	0.338586	0.262331	0.155829	0.137829	0.16345	0.027099	0.022777	0.015141	0.219056	0.193856	0.179051
20.4	0.144304	0.087273	0.13998	0.06305	0.046789	0.061864	0.055477	0.052719	0.039031	0.347511	0.340269	0.263581	0.155275	0.137945	0.163176	0.026708	0.022698	0.014872	0.220048	0.195063	0.179668
20.6	0.145125	0.087764	0.14019	0.063356	0.046825	0.062249	0.055732	0.052756	0.039023	0.349179	0.342005	0.264757	0.155502	0.138138	0.163039	0.026897	0.02295	0.014518	0.221252	0.19585	0.180521
20.8	0.144925	0.088211	0.140675	0.063614	0.047028	0.062602	0.055714	0.052489	0.03913	0.350928	0.34379	0.265879	0.155616	0.138218	0.163216	0.026961	0.023062	0.01453	0.222004	0.196934	0.181309
21	0.145384	0.088763	0.141116	0.063552	0.04693	0.06271	0.055467	0.05255	0.038874	0.352501	0.345551	0.267498	0.155762	0.138476	0.163207	0.027087	0.023182	0.014571	0.223122	0.198005	0.182217
21.2	0.146272	0.089063	0.141469	0.063643	0.047184	0.062702	0.055494	0.053002	0.039024	0.354093	0.347484	0.269142	0.156255	0.138703	0.1631	0.027013	0.023225	0.014699	0.223413	0.198814	0.182543
21.4	0.14658	0.089847	0.141987	0.06389	0.047099	0.062691	0.055961	0.053146	0.039299	0.35572	0.349283	0.270754	0.156544	0.13874	0.163176	0.027179	0.023533	0.01474	0.224212	0.199649	0.183116
21.6	0.147312	0.089894	0.142142	0.063758	0.047069	0.06283	0.056066	0.053252	0.039289	0.357077	0.35098	0.272302	0.157293	0.13875	0.163145	0.026861	0.02383	0.014993	0.224827	0.200827	0.184232
21.8	0.147632	0.090332	0.142777	0.063944	0.047604	0.062919	0.055938	0.05338	0.039073	0.35848	0.352568	0.273835	0.157573	0.138952	0.163412	0.027074	0.023967	0.014809	0.225647	0.20165	0.185416
22	0.147898	0.090563	0.143123	0.064086	0.047755	0.063108	0.055474	0.053496	0.039565	0.359587	0.354118	0.275132	0.157726	0.138714	0.163785	0.027589	0.024105	0.014826	0.226232	0.202368	0.186109
22.2	0.1482	0.090996	0.143656	0.064123	0.047974	0.063245	0.055752	0.053577	0.039848	0.360522	0.355616	0.276757	0.158179	0.138643	0.163871	0.027876	0.024032	0.0147	0.227176	0.203387	0.186999
22.4	0.148771	0.091653	0.144126	0.064187	0.04821	0.063435	0.055558	0.053643	0.039966	0.361667	0.357037	0.277989	0.158415	0.138369	0.164184	0.027924	0.023918	0.014666	0.228074	0.20418	0.187659
22.6	0.149094	0.092095	0.144493	0.064405	0.048187	0.063385	0.055277	0.053686	0.039997	0.362764	0.35838	0.279165	0.159055	0.138256	0.164412	0.028231	0.024155	0.014754	0.228613	0.204963	0.188315
22.8	0.149387	0.09214	0.144816	0.06475	0.047971	0.063119	0.055416	0.053585	0.039777	0.364499	0.360026	0.28089	0.159558	0.138579	0.16475	0.028282	0.024477	0.014958	0.229538	0.205623	0.188674
23	0.149865	0.09277	0.145185	0.064813	0.048481	0.063283	0.055481	0.053991	0.039894	0.366088	0.361508	0.282205	0.159835	0.138446	0.164842	0.028115	0.024373	0.015319	0.23049	0.206631	0.189555
23.2	0.149909	0.09328	0.145826	0.064768	0.048199	0.063069	0.05573	0.053899	0.040008	0.367527	0.362705	0.283384	0.160154	0.137998	0.165032	0.028352	0.024224	0.014996	0.231348	0.207183	0.190096
23.4	0.149775	0.09389	0.146315	0.064995	0.048589	0.062636	0.055748	0.053775	0.040253	0.369141	0.364521	0.284547	0.160454	0.137948	0.165223	0.028546	0.024426	0.014914	0.232063	0.207915	0.191056
23.6	0.15015	0.094322	0.146853	0.065087	0.048888	0.062503	0.056066	0.054182	0.040553	0.370624	0.365789	0.285594	0.160738	0.137582	0.165067	0.0285	0.024666	0.015141	0.233192	0.208792	0.191781
23.8	0.150546	0.094366	0.147396	0.065054	0.049083	0.0625	0.05638	0.05408	0.040827	0.372489	0.36696	0.286493	0.161018	0.137433	0.165135	0.02862	0.024506	0.015272	0.233669	0.209603	0.19284
24	0.151033	0.09481	0.147597	0.065361	0.049113	0.062781	0.056559	0.054296	0.040702	0.37381	0.368281	0.287717	0.160477	0.137648	0.16494	0.028231	0.024836	0.014827	0.234104	0.210291	0.193452
24.2	0.151422	0.094904	0.147875	0.065381	0.049493	0.063206	0.056603	0.054281	0.040704	0.375416	0.369438	0.288928	0.160447	0.1378	0.164977	0.027992	0.025026	0.014714	0.23482	0.211192	0.193831
24.4	0.151577	0.095628	0.148424	0.065984	0.049736	0.063112	0.057002	0.054173	0.040731	0.376606	0.370855	0.290031	0.160523	0.138071	0.164792	0.028212	0.025214	0.014792	0.235579	0.212251	0.194472
24.6	0.152074	0.095933	0.148801	0.066086	0.04989	0.062938	0.057147	0.053995	0.040763	0.378451	0.372065	0.29101	0.160704	0.138425	0.164958	0.028331	0.025573	0.014893	0.23611	0.212892	0.195314
24.8	0.152062	0.096127	0.149244	0.065768	0.049881	0.062809	0.057223	0.054067	0.040732	0.379963	0.373493	0.292145	0.160424	0.13855	0.165368	0.028307	0.025661	0.015213	0.23651	0.213828	0.195939
25	0.152776	0.096515	0.149633	0.065781	0.049328	0.062816	0.05739	0.054139	0.040618	0.381331	0.374791	0.293447	0.160111	0.138795	0.165275	0.028088	0.025757	0.015399	0.237448	0.214642	0.196558
25.2	0.153295	0.096691	0.149963	0.065793	0.04935	0.062736	0.057807	0.054254	0.040997	0.382527	0.376529	0.294827	0.160174	0.13901	0.165276	0.028201	0.025794	0.01577	0.238001	0.215565	0.196853
25.4	0.153628	0.09702	0.150311	0.065424	0.04915	0.062828	0.058126	0.05396	0.041366	0.384015	0.378197	0.295706	0.160045	0.139132	0.165469	0.028427	0.025802	0.016084	0.238967	0.216327	0.197469
25.6	0.154118	0.097081	0.150591	0.065309	0.049519	0.062849	0.057844	0.054194	0.041632	0.384861	0.379324	0.296883	0.15994	0.139443	0.165633	0.028755	0.026224	0.016415	0.239532	0.217192	0.198331
25.8	0.154587	0.097533	0.151058	0.065287	0.049578	0.062905	0.057667	0.054422	0.041516	0.386176	0.380434	0.297906	0.159529	0.139604	0.165577	0.029343	0.026339	0.016673	0.240478	0.217577	0.19888
26	0.154899	0.098155	0.15139	0.065033	0.04931	0.062715	0.057697	0.054451	0.041412	0.387017	0.381878	0.299103	0.15962	0.139827	0.165613	0.029888	0.026206	0.016765	0.2413	0.218332	0.199492
26.2	0.155559	0.098713	0.15198	0.064994	0.049444	0.062559	0.057738	0.05424	0.041389	0.388473	0.383491	0.300338	0.159504	0.139939	0.165237	0.029917	0.026028	0.016766	0.242214	0.219171	0.200524
26.4	0.156537	0.099499	0.152458	0.064748	0.049407	0.06287	0.057604	0.054401	0.041135	0.389943	0.38491	0.30148	0.159606	0.140065	0.165096	0.030389	0.02588	0.016865	0.242871	0.219801	0.20107
26.6	0.157082	0.099931	0.152922	0.06492	0.049271	0.062847	0.057277	0.054581	0.040923	0.391064	0.386682	0.302754	0.160107	0.140216	0.165175	0.030543	0.025681	0.016858	0.243724	0.220263	0.201522
26.8	0.15744	0.100537	0.153351	0.065155	0.049432	0.062735	0.05769	0.05481	0.040835	0.392614	0.388058	0.304131	0.160145	0.140029	0.164936	0.030573	0.02569	0.016479	0.24471	0.221479	0.202032
27	0.158036	0.101039	0.153843	0.064936	0.049547	0.062893	0.057929	0.055123	0.04101	0.393966	0.38938	0.30512	0.160133	0.139578	0.164769	0.03063	0.02543	0.016414	0.245406	0.222127	0.203058
27.2	0.158151	0.101314	0.154339	0.065104	0.049355	0.062797	0.058109	0.055416	0.040876	0.395249	0.390748	0.306488	0.160231	0.139417	0.165054	0.031286	0.025506	0.015888	0.246076	0.223002	0.203642
27.4	0.158486	0.101857	0.154835	0.065342	0.049632	0.062824	0.05788	0.055748	0.041136	0.396617	0.392123	0.307766	0.160378	0.139093	0.165109	0.031541	0.025966	0.015758	0.247149	0.223764	0.204672
27.6	0.159117	0.101981	0.155106	0.065852	0.050101	0.063261	0.057919	0.056078	0.041276	0.397845	0.39321	0.309083	0.160721	0.139048	0.165077	0.031365	0.026317	0.015718	0.248163	0.224253	0.205252
27.8	0.159267	0.101805	0.155363	0.065822	0.05033	0.063368	0.057856	0.055906	0.041084	0.399349	0.394546	0.310262	0.1611	0.139029	0.165492	0.03127	0.026399	0.015693	0.248741	0.224603	0.205991
28	0.159535	0.102458	0.155533	0.066094	0.050502	0.063391	0.057637	0.055928	0.041053	0.400743	0.395903	0.311424	0.161008	0.139247	0.16548	0.030715	0.026813	0.015496	0.249787	0.225008	0.206399
28.2	0.159888	0.102869	0.155832	0.066177	0.050593	0.06365	0.057844	0.055638	0.041113	0.402594	0.396877	0.312576	0.161346	0.139398	0.165509	0.030689	0.02655	0.015111	0.250896	0.225714	0.206825
28.4	0.160241	0.103529	0.156321	0.066485	0.050659	0.063465	0.058144	0.055791	0.041162	0.403991	0.397907	0.313619	0.16129	0.139845	0.165718	0.030586	0.02672	0.015266	0.251613	0.226694	0.207574
28.6	0.161012	0.103802	0.156337	0.066297	0.050711	0.063618	0.058335	0.055998	0.041248	0.405685	0.399125	0.31463	0.161532	0.139978	0.166134	0.030171	0.026661	0.014899	0.252257	0.227551	0.208174
28.8	0.160859	0.104073	0.156658	0.066503	0.050556	0.0637	0.058505	0.056017	0.041594	0.406922	0.400357	0.315843	0.16143	0.140265	0.166547	0.029855	0.026177	0.015063	0.253339	0.228392	0.20892
29	0.161333	0.103985	0.156962	0.066898	0.050431	0.063833	0.058722	0.055987	0.041791	0.408203	0.401629	0.31683	0.16143	0.140417	0.166705	0.02942	0.025948	0.015007	0.254336	0.229069	0.209698
29.2	0.161614	0.104148	0.157334	0.067046	0.05064	0.064234	0.058478	0.056145	0.042487	0.409651	0.403155	0.317755	0.161394	0.140599	0.167001	0.02939	0.025886	0.015228	0.255011	0.229581	0.210458
29.4	0.161846	0.104582	0.157647	0.067007	0.051054	0.064556	0.058252	0.056236	0.042956	0.411181	0.404582	0.31832	0.161094	0.140318	0.167078	0.029421	0.025544	0.014961	0.25574	0.229968	0.211047
29.6	0.162211	0.104823	0.157968	0.067402	0.051434	0.064591	0.058272	0.056182	0.043191	0.412669	0.405842	0.319509	0.161413	0.140059	0.167163	0.029329	0.025214	0.015074	0.256116	0.230622	0.211908
29.8	0.162644	0.105186	0.158493	0.067446	0.051951	0.064581	0.058217	0.056588	0.043132	0.41422	0.407394	0.320558	0.161044	0.140114	0.166944	0.02915	0.025143	0.015202	0.256727	0.231151	0.212928
30	0.163095	0.1058	0.158916	0.067444	0.052126	0.064545	0.058404	0.056382	0.043263	0.415552	0.409107	0.321477	0.160625	0.140333	0.167065	0.029154	0.024939	0.015211	0.256948	0.231772	0.213773
30.2	0.163885	0.106325	0.159446	0.067404	0.052229	0.064776	0.058352	0.056506	0.043527	0.417012	0.410361	0.322254	0.160439	0.140683	0.167081	0.02946	0.024514	0.015254	0.257403	0.232562	0.214791
30.4	0.164534	0.10679	0.160082	0.066947	0.052328	0.064999	0.058611	0.056849	0.043274	0.417858	0.411444	0.323272	0.160641	0.140772	0.167199	0.029638	0.024207	0.015113	0.258255	0.233131	0.215436
30.6	0.164781	0.106987	0.160543	0.066967	0.052429	0.064788	0.058749	0.057216	0.043217	0.418457	0.412781	0.324263	0.160953	0.140501	0.167139	0.029602	0.024002	0.015176	0.258696	0.233966	0.215843
30.8	0.165491	0.107096	0.160936	0.066941	0.052606	0.064497	0.059158	0.057213	0.043178	0.419462	0.413946	0.325187	0.160554	0.140171	0.167032	0.029834	0.023815	0.015279	0.259119	0.235316	0.216739
31	0.166221	0.10712	0.161579	0.066815	0.052381	0.064646	0.059333	0.057366	0.042952	0.420368	0.41515	0.326319	0.160093	0.139921	0.166862	0.029771	0.023886	0.015479	0.259885	0.235857	0.217664
31.2	0.166776	0.107701	0.162146	0.066866	0.052532	0.064574	0.059828	0.057411	0.042826	0.420889	0.416157	0.327585	0.160019	0.139893	0.167141	0.030349	0.024151	0.015343	0.26042	0.236783	0.217935
31.4	0.167595	0.108364	0.162541	0.06728	0.052671	0.06458	0.059786	0.057199	0.04293	0.422155	0.417092	0.328653	0.159864	0.139751	0.167016	0.030279	0.024613	0.015521	0.26141	0.237439	0.218426
31.6	0.168514	0.108517	0.162787	0.067207	0.052684	0.06461	0.059694	0.056954	0.042804	0.423632	0.418079	0.329731	0.160135	0.140002	0.166975	0.030195	0.024649	0.016019	0.261795	0.237768	0.218613
31.8	0.168755	0.109291	0.163052	0.066555	0.052519	0.064389	0.059525	0.056915	0.042564	0.425181	0.419028	0.330678	0.160356	0.139468	0.166823	0.030358	0.024809	0.016073	0.262348	0.238331	0.219194
32	0.169402	0.110171	0.163214	0.066579	0.052464	0.064457	0.059051	0.056922	0.042291	0.426483	0.419847	0.331837	0.160495	0.13929	0.166277	0.030147	0.025225	0.016036	0.263287	0.238955	0.219651
32.2	0.169786	0.1108	0.16337	0.066743	0.052154	0.064694	0.059212	0.057176	0.042369	0.427918	0.420746	0.33314	0.16062	0.139405	0.166403	0.030339	0.025212	0.015834	0.263896	0.23972	0.21987
32.4	0.170134	0.111272	0.163596	0.066807	0.052119	0.064612	0.059236	0.057518	0.042593	0.429061	0.421697	0.33426	0.160738	0.139662	0.166629	0.029927	0.025392	0.015968	0.264414	0.240704	0.220056
32.6	0.170519	0.111534	0.163781	0.067015	0.051924	0.064589	0.059216	0.057575	0.042758	0.430066	0.422939	0.335417	0.161244	0.139491	0.166737	0.029976	0.025265	0.015909	0.265091	0.241358	0.220836
32.8	0.170427	0.111693	0.164175	0.067408	0.052027	0.064808	0.059367	0.057846	0.043239	0.431214	0.42393	0.336334	0.160745	0.139558	0.166625	0.030014	0.025323	0.016453	0.265989	0.24193	0.221756
33	0.17072	0.111943	0.164594	0.067699	0.051853	0.064899	0.059471	0.05811	0.043299	0.432428	0.425278	0.337309	0.160835	0.139459	0.166551	0.030127	0.025706	0.016669	0.26685	0.242243	0.22248
33.2	0.170787	0.112437	0.164905	0.067623	0.051832	0.065229	0.059808	0.058288	0.043932	0.43374	0.426661	0.338127	0.161086	0.139672	0.166351	0.030442	0.025855	0.016748	0.267751	0.242627	0.222991
33.4	0.17096	0.112714	0.165371	0.067818	0.051944	0.065321	0.059595	0.058099	0.04436	0.434804	0.428056	0.338896	0.161107	0.139762	0.166163	0.030851	0.026072	0.016954	0.268501	0.242875	0.223314
33.6	0.171063	0.112919	0.165865	0.06833	0.05225	0.065074	0.059889	0.058125	0.044626	0.436137	0.429406	0.339999	0.1613	0.140116	0.166207	0.030981	0.026202	0.017267	0.268838	0.243547	0.224192
33.8	0.171448	0.113379	0.166352	0.068678	0.052646	0.065222	0.05982	0.058611	0.044765	0.436917	0.430488	0.341002	0.160853	0.140719	0.16618	0.031087	0.026579	0.017488	0.269509	0.243935	0.224779
34	0.171515	0.113469	0.166703	0.068675	0.052379	0.065421	0.060139	0.058612	0.044855	0.438248	0.431636	0.341996	0.160991	0.140952	0.166157	0.03097	0.026532	0.017439	0.270088	0.244442	0.225554
34.2	0.171692	0.113735	0.167086	0.068543	0.052436	0.065426	0.060199	0.058692	0.044699	0.439482	0.432598	0.343068	0.161178	0.141189	0.165831	0.031078	0.02642	0.017222	0.271178	0.245355	0.225989
34.4	0.171981	0.113698	0.167611	0.068565	0.052397	0.06534	0.060411	0.058708	0.044801	0.440504	0.433774	0.344111	0.161384	0.140809	0.165826	0.031014	0.02678	0.017419	0.272328	0.246128	0.226535
34.6	0.172484	0.113884	0.167801	0.068725	0.05239	0.065142	0.060304	0.058652	0.04476	0.44135	0.435055	0.34489	0.161798	0.140864	0.165625	0.03101	0.026813	0.017702	0.272976	0.247167	0.226948
34.8	0.172753	0.114078	0.168248	0.068566	0.052467	0.065032	0.060291	0.058328	0.044552	0.442381	0.436142	0.345894	0.161462	0.14062	0.165509	0.030886	0.026976	0.017986	0.273884	0.24788	0.227448
35	0.173184	0.114507	0.168591	0.068192	0.052229	0.065092	0.060679	0.057977	0.044227	0.443367	0.437135	0.347021	0.16139	0.140785	0.165283	0.030879	0.027296	0.017767	0.274987	0.248601	0.228108
35.2	0.173703	0.115186	0.169089	0.067904	0.052103	0.064864	0.060702	0.057719	0.044194	0.444438	0.438141	0.347761	0.161582	0.140696	0.165674	0.030978	0.027287	0.017816	0.275521	0.249679	0.228677
35.4	0.174217	0.115863	0.169252	0.067807	0.05191	0.064856	0.060504	0.057814	0.043973	0.446137	0.438844	0.348729	0.161183	0.140535	0.165618	0.030847	0.027315	0.01753	0.27635	0.250333	0.229341
35.6	0.174464	0.11645	0.16958	0.067072	0.051687	0.064829	0.060393	0.057944	0.043883	0.447477	0.439936	0.349801	0.161484	0.140419	0.165528	0.031084	0.027417	0.017466	0.276471	0.250623	0.229942
35.8	0.174806	0.117405	0.169817	0.066561	0.051665	0.065097	0.06055	0.058138	0.043619	0.448692	0.44098	0.350631	0.161604	0.140009	0.165499	0.030919	0.027586	0.016915	0.277081	0.251142	0.230503
36	0.175055	0.117598	0.170068	0.066372	0.051689	0.065199	0.060472	0.058108	0.043682	0.449879	0.442019	0.351539	0.161667	0.13988	0.165441	0.030837	0.027396	0.016779	0.277566	0.251593	0.231011
36.2	0.175289	0.117883	0.170508	0.066249	0.051716	0.065323	0.060864	0.057983	0.044088	0.450984	0.443287	0.352341	0.161378	0.139851	0.165974	0.030887	0.027068	0.016451	0.277897	0.251799	0.231344
36.4	0.175819	0.11802	0.171013	0.065964	0.051709	0.065109	0.061021	0.058037	0.044436	0.451507	0.444205	0.353171	0.161466	0.140012	0.165936	0.030874	0.026816	0.016452	0.27827	0.252295	0.231753
36.6	0.176269	0.11833	0.171341	0.066234	0.051627	0.065241	0.061156	0.058139	0.044481	0.451961	0.445598	0.354128	0.161491	0.140009	0.165889	0.03122	0.02664	0.016366	0.278901	0.252756	0.232883
36.8	0.176632	0.118271	0.171692	0.06632	0.051861	0.065248	0.061528	0.058681	0.044635	0.452974	0.446877	0.355025	0.161463	0.14034	0.165553	0.03123	0.026791	0.016503	0.27925	0.253217	0.233545
37	0.176974	0.118843	0.172431	0.066538	0.051625	0.065021	0.061824	0.058976	0.044525	0.454022	0.448253	0.356132	0.161782	0.140678	0.165482	0.031563	0.02671	0.016481	0.279962	0.253374	0.234478
37.2	0.177069	0.119045	0.172938	0.066682	0.051943	0.064867	0.061841	0.059037	0.044933	0.455133	0.449403	0.356859	0.162207	0.141097	0.165506	0.031662	0.026646	0.016433	0.280302	0.253647	0.235377
37.4	0.17753	0.119509	0.173363	0.067134	0.052021	0.064768	0.061587	0.059142	0.045235	0.455897	0.450483	0.357599	0.161917	0.141484	0.165363	0.031667	0.026677	0.016587	0.280858	0.254206	0.235811
37.6	0.177735	0.120097	0.173765	0.067332	0.05252	0.064537	0.062124	0.059529	0.045289	0.45717	0.451268	0.358791	0.162086	0.141637	0.165186	0.031394	0.026468	0.016534	0.281481	0.255108	0.236652
37.8	0.178171	0.120298	0.173971	0.067723	0.052471	0.064506	0.062106	0.059966	0.04568	0.458216	0.452249	0.359563	0.1624	0.141632	0.1645	0.03147	0.026475	0.016428	0.282197	0.255432	0.237149
38	0.178466	0.120073	0.174114	0.068059	0.052226	0.064416	0.062451	0.060142	0.04576	0.459402	0.45332	0.360571	0.162581	0.141799	0.164108	0.031273	0.026461	0.016428	0.283197	0.256348	0.237699
38.2	0.17859	0.120546	0.17435	0.068326	0.052457	0.064554	0.062593	0.060309	0.045906	0.46043	0.454508	0.361267	0.162584	0.141695	0.163632	0.031328	0.02633	0.016472	0.284322	0.257662	0.237968
38.4	0.179375	0.120775	0.174565	0.068581	0.052462	0.064551	0.062425	0.060534	0.04627	0.461387	0.455544	0.361929	0.162421	0.141637	0.163684	0.031361	0.026494	0.01689	0.285469	0.258546	0.238656
38.6	0.17971	0.121616	0.174833	0.068322	0.052858	0.06455	0.062442	0.06066	0.046362	0.462209	0.456496	0.362934	0.162516	0.14196	0.163962	0.031498	0.026609	0.017281	0.286165	0.259231	0.239068
38.8	0.179987	0.121915	0.174977	0.068044	0.052713	0.064545	0.062684	0.06062	0.046138	0.463221	0.45704	0.363897	0.1622	0.141753	0.164033	0.031684	0.026743	0.017489	0.287083	0.25979	0.239569
39	0.180492	0.122311	0.175131	0.068246	0.052592	0.064554	0.062879	0.060668	0.04617	0.464127	0.457943	0.364739	0.161852	0.14176	0.164224	0.031773	0.026913	0.017573	0.287801	0.260485	0.240264
39.2	0.180587	0.122702	0.175569	0.068396	0.052319	0.064559	0.062884	0.060667	0.046126	0.465537	0.458689	0.365162	0.161516	0.141292	0.164516	0.031809	0.026995	0.017442	0.288223	0.26111	0.240756
39.4	0.180811	0.123344	0.17579	0.06847	0.052269	0.064865	0.063138	0.060806	0.046103	0.466992	0.459456	0.365915	0.160996	0.140957	0.164314	0.032093	0.026963	0.017269	0.288742	0.261362	0.241234
39.6	0.181064	0.123628	0.176172	0.068359	0.052557	0.065032	0.063571	0.060748	0.046205	0.468092	0.460598	0.366524	0.160937	0.140655	0.164344	0.032303	0.027255	0.017294	0.288926	0.261591	0.241543
39.8	0.181754	0.123589	0.176619	0.068206	0.052802	0.06547	0.063967	0.060672	0.046124	0.469276	0.461514	0.367192	0.160535	0.140595	0.164943	0.031972	0.027372	0.017183	0.289382	0.261815	0.241919
40	0.181964	0.123708	0.177009	0.068262	0.053182	0.065588	0.063945	0.060528	0.0463	0.470108	0.46252	0.367763	0.160208	0.140367	0.165201	0.032307	0.02741	0.017287	0.289729	0.262019	0.242606
40.2	0.182685	0.123903	0.177722	0.068304	0.053303	0.065805	0.064136	0.060462	0.046149	0.471075	0.463629	0.368477	0.160197	0.140137	0.165533	0.032369	0.027553	0.017274	0.289863	0.262281	0.242981
40.4	0.183281	0.124168	0.177929	0.06851	0.053186	0.065898	0.06411	0.060501	0.046195	0.471516	0.464883	0.369151	0.16029	0.140409	0.165509	0.032529	0.027561	0.017343	0.29011	0.262658	0.243568
40.6	0.183719	0.124239	0.178217	0.068638	0.05328	0.066108	0.064448	0.060552	0.045732	0.472752	0.466055	0.370315	0.16058	0.140258	0.165651	0.032574	0.027985	0.017062	0.290727	0.263258	0.2445
40.8	0.184056	0.124162	0.178728	0.068606	0.053428	0.066083	0.064434	0.060772	0.045373	0.474118	0.467149	0.371209	0.160704	0.140158	0.165568	0.032537	0.028289	0.016953	0.290849	0.263909	0.245225
41	0.184048	0.124711	0.179298	0.06858	0.053636	0.066041	0.064482	0.06081	0.045149	0.475091	0.468201	0.372043	0.160633	0.140047	0.165595	0.032622	0.027922	0.017181	0.29123	0.264258	0.246337
41.2	0.184249	0.125175	0.179503	0.068529	0.054021	0.066094	0.064117	0.060729	0.045283	0.47615	0.469145	0.37305	0.160797	0.140221	0.165759	0.032501	0.02798	0.017219	0.29182	0.264991	0.246811
41.4	0.184811	0.125572	0.179627	0.068278	0.053985	0.066154	0.064588	0.060949	0.045358	0.477161	0.470018	0.373976	0.160704	0.140241	0.165417	0.032059	0.027968	0.017143	0.292777	0.265786	0.247011
41.6	0.185249	0.12611	0.179805	0.068351	0.054438	0.066012	0.064415	0.061188	0.045591	0.477976	0.470752	0.375136	0.160566	0.139971	0.16528	0.031832	0.027964	0.017076	0.293411	0.266446	0.24804
41.8	0.185473	0.126116	0.179953	0.068715	0.054344	0.066414	0.064577	0.061433	0.045968	0.478513	0.471846	0.376026	0.160813	0.139581	0.164942	0.031784	0.027927	0.016928	0.29409	0.266919	0.248524
42	0.185746	0.126573	0.180063	0.068818	0.05459	0.066684	0.064859	0.061446	0.045929	0.478896	0.472813	0.377024	0.16065	0.139599	0.165082	0.031965	0.027769	0.017178	0.295188	0.267969	0.24909
42.2	0.18587	0.127406	0.180418	0.068689	0.055312	0.067043	0.065052	0.061492	0.046315	0.479819	0.473853	0.378015	0.160439	0.139412	0.165098	0.031995	0.027654	0.017272	0.296092	0.268997	0.249595
42.4	0.186166	0.128185	0.18059	0.068083	0.055841	0.067208	0.064966	0.061324	0.046239	0.480516	0.474588	0.378958	0.160185	0.139658	0.165233	0.032115	0.027757	0.017381	0.296669	0.269665	0.250198
42.6	0.186172	0.128962	0.180906	0.067925	0.056088	0.067197	0.065088	0.061166	0.04642	0.481047	0.47524	0.380109	0.160321	0.139745	0.165274	0.032431	0.027907	0.017304	0.297306	0.270373	0.250498
42.8	0.186247	0.129083	0.181041	0.067729	0.055982	0.067191	0.065077	0.060955	0.046321	0.481675	0.475787	0.3807	0.160109	0.139545	0.165058	0.032943	0.027693	0.017083	0.29825	0.271258	0.251132
43	0.186237	0.129427	0.181475	0.068095	0.056223	0.067262	0.064889	0.060884	0.046804	0.482751	0.476623	0.38154	0.160157	0.13962	0.165016	0.03277	0.027614	0.016955	0.298715	0.271967	0.25178
43.2	0.186259	0.129681	0.181636	0.067924	0.056323	0.067392	0.064922	0.060757	0.047044	0.484	0.477475	0.38226	0.160151	0.139655	0.164792	0.03276	0.02713	0.01681	0.299101	0.27256	0.252032
43.4	0.186832	0.129843	0.181757	0.067788	0.05668	0.067335	0.065018	0.060682	0.047419	0.484843	0.478279	0.382826	0.160273	0.139468	0.164409	0.032759	0.027123	0.017051	0.299832	0.273223	0.252903
43.6	0.187217	0.129827	0.181989	0.067847	0.056699	0.067369	0.065074	0.060487	0.04751	0.485486	0.479236	0.383475	0.160061	0.139647	0.164606	0.032663	0.027289	0.01724	0.300066	0.273775	0.253065
43.8	0.188073	0.129814	0.182515	0.068004	0.056547	0.067402	0.065176	0.060499	0.047545	0.486762	0.480031	0.384192	0.159597	0.139514	0.165221	0.032487	0.027206	0.0174	0.300676	0.274631	0.253194
44	0.188594	0.130243	0.182709	0.067955	0.056222	0.067388	0.065002	0.060774	0.04751	0.487836	0.480924	0.384558	0.159745	0.139507	0.165037	0.032608	0.026991	0.017635	0.301003	0.275242	0.25353
44.2	0.188713	0.130463	0.183346	0.068302	0.055807	0.067115	0.065354	0.060857	0.047582	0.488961	0.48186	0.385063	0.159667	0.13958	0.164734	0.032699	0.027179	0.018043	0.301836	0.275776	0.253871
44.4	0.188988	0.130771	0.183578	0.068656	0.055474	0.066981	0.065819	0.06104	0.04774	0.490209	0.482752	0.385682	0.159625	0.13984	0.164684	0.033025	0.02713	0.017802	0.302632	0.275936	0.25423
44.6	0.189407	0.130483	0.184132	0.068537	0.055131	0.066837	0.066257	0.061203	0.047386	0.491441	0.483524	0.386574	0.159799	0.139708	0.164526	0.033135	0.027525	0.017818	0.303269	0.276302	0.254884
44.8	0.189452	0.130908	0.184367	0.068823	0.055031	0.06688	0.065922	0.061501	0.047619	0.492191	0.484657	0.387139	0.159654	0.13983	0.164104	0.033215	0.027401	0.018204	0.303732	0.276506	0.255536
45	0.189689	0.131248	0.184817	0.069131	0.054852	0.066805	0.065944	0.061714	0.047743	0.493249	0.485563	0.387771	0.15952	0.140089	0.164111	0.033349	0.027141	0.018541	0.304476	0.276907	0.256232
45.2	0.190334	0.131613	0.185142	0.0695	0.054765	0.066737	0.066052	0.061962	0.04785	0.494465	0.486383	0.38866	0.159648	0.140199	0.164306	0.033086	0.027467	0.01845	0.305516	0.277385	0.256415
45.4	0.190788	0.132065	0.185335	0.069402	0.054713	0.066874	0.066101	0.062138	0.047793	0.495671	0.487227	0.38924	0.159729	0.140039	0.164144	0.032706	0.027782	0.018722	0.306403	0.278204	0.256954
45.6	0.191317	0.13264	0.185673	0.069589	0.054752	0.066974	0.065894	0.062145	0.047907	0.49626	0.488196	0.390188	0.159499	0.139798	0.163953	0.032841	0.027793	0.018838	0.307148	0.278743	0.257695
45.8	0.191635	0.132942	0.186294	0.06984	0.05453	0.067345	0.066505	0.062118	0.047596	0.49725	0.489323	0.390957	0.15983	0.139468	0.16394	0.03299	0.027917	0.018919	0.307965	0.279083	0.258029
46	0.191783	0.133891	0.186887	0.069884	0.054502	0.067179	0.066581	0.062091	0.047234	0.497894	0.490227	0.391561	0.159864	0.139807	0.164253	0.033405	0.027884	0.019027	0.308377	0.279671	0.258745
46.2	0.191859	0.134121	0.187309	0.069727	0.054682	0.06721	0.066985	0.062152	0.047188	0.498763	0.491255	0.392589	0.159912	0.139757	0.164167	0.033449	0.027916	0.019173	0.308831	0.280251	0.259265
46.4	0.192076	0.134433	0.187654	0.069177	0.054834	0.067172	0.066732	0.062431	0.046963	0.499221	0.492331	0.393348	0.160442	0.140025	0.163811	0.033686	0.027889	0.018945	0.309352	0.280906	0.259731
46.6	0.192846	0.134569	0.188177	0.068899	0.054554	0.066709	0.066568	0.062413	0.046876	0.500018	0.493372	0.394279	0.160763	0.1402	0.16376	0.034259	0.028017	0.01892	0.309887	0.281527	0.260169
46.8	0.193147	0.134619	0.188492	0.068616	0.055045	0.066608	0.0663	0.062591	0.047012	0.500786	0.494082	0.395079	0.161062	0.140002	0.163959	0.034694	0.027951	0.018819	0.310327	0.282533	0.260749
47	0.193977	0.134688	0.188823	0.068691	0.05539	0.066484	0.065762	0.062647	0.047385	0.501934	0.495018	0.396081	0.161232	0.140003	0.164041	0.034527	0.027949	0.018617	0.310501	0.282497	0.261453
47.2	0.194773	0.134677	0.189183	0.068352	0.055665	0.066555	0.065786	0.062566	0.047203	0.502959	0.496147	0.396935	0.161363	0.139882	0.163836	0.034556	0.02801	0.018431	0.310832	0.283228	0.261938
47.4	0.195266	0.134613	0.189421	0.068578	0.055669	0.066436	0.065593	0.062479	0.0471	0.5033	0.496867	0.39749	0.161206	0.139643	0.163841	0.034316	0.028297	0.018281	0.311154	0.283845	0.262444
47.6	0.195287	0.134672	0.190049	0.068656	0.055588	0.06664	0.065174	0.06252	0.047097	0.504095	0.49792	0.398459	0.160992	0.139483	0.163994	0.034152	0.028178	0.018145	0.311233	0.284361	0.262583
47.8	0.195676	0.134639	0.190506	0.068854	0.055957	0.066239	0.065565	0.062911	0.047186	0.50514	0.498661	0.399254	0.160383	0.139414	0.164222	0.034328	0.028254	0.017844	0.311633	0.284939	0.262876
48	0.195361	0.135323	0.190797	0.068974	0.056174	0.066377	0.065721	0.06378	0.047466	0.505474	0.499351	0.399777	0.160481	0.139519	0.163954	0.034039	0.028088	0.017941	0.312054	0.285179	0.26349
48.2	0.195138	0.135783	0.191378	0.06925	0.056189	0.066091	0.065845	0.063975	0.047646	0.506316	0.499998	0.400466	0.160305	0.13935	0.16389	0.03408	0.0283	0.017775	0.312787	0.285663	0.263966
48.4	0.195434	0.135807	0.191619	0.069127	0.056082	0.066201	0.065963	0.064185	0.047945	0.507198	0.500531	0.401255	0.16046	0.139239	0.163948	0.033815	0.028248	0.017331	0.312771	0.285538	0.264678
48.6	0.19589	0.136237	0.191799	0.069099	0.055971	0.066325	0.065921	0.064359	0.048027	0.507493	0.501459	0.401842	0.160452	0.139335	0.163901	0.033719	0.028506	0.017558	0.313222	0.286098	0.26529
48.8	0.196025	0.137053	0.192194	0.068952	0.056161	0.066566	0.065662	0.064736	0.048337	0.508086	0.502147	0.402044	0.160241	0.139611	0.16386	0.033976	0.028563	0.017731	0.313925	0.286648	0.265801
49	0.196304	0.13748	0.192409	0.068997	0.05617	0.066393	0.065793	0.064808	0.048311	0.508935	0.502759	0.402624	0.160128	0.139683	0.163975	0.033902	0.028981	0.017367	0.31465	0.287541	0.266537
49.2	0.196689	0.138082	0.192482	0.068843	0.05647	0.06652	0.066064	0.064716	0.048303	0.509349	0.50336	0.403384	0.160194	0.13961	0.163918	0.033415	0.029537	0.017294	0.315196	0.287998	0.266978
49.4	0.19676	0.138725	0.192508	0.068662	0.056556	0.066856	0.066145	0.064426	0.048279	0.510253	0.504137	0.404104	0.159991	0.139771	0.163797	0.033652	0.029717	0.017419	0.315669	0.288773	0.267955
49.6	0.196712	0.139048	0.19294	0.068788	0.055902	0.066893	0.066759	0.064189	0.048616	0.510895	0.504962	0.404831	0.159802	0.139799	0.16371	0.033592	0.029567	0.017303	0.316031	0.288637	0.268764
49.8	0.196891	0.139555	0.193211	0.069254	0.055775	0.067062	0.067182	0.06421	0.048415	0.511671	0.505781	0.405445	0.160034	0.139923	0.164294	0.033645	0.029384	0.017369	0.316748	0.288983	0.269111
50	0.196782	0.140035	0.193126	0.069437	0.05506	0.067189	0.067244	0.064126	0.048749	0.512244	0.506467	0.405952	0.160263	0.140128	0.16459	0.033314	0.029128	0.017482	0.317356	0.289404	0.269856
50.2	0.197293	0.139866	0.193311	0.069377	0.055262	0.06749	0.067662	0.064305	0.048786	0.513262	0.50746	0.406758	0.160427	0.140088	0.164377	0.033354	0.028894	0.01776	0.318004	0.290065	0.27015
50.4	0.198062	0.140321	0.193407	0.069169	0.055005	0.067458	0.067553	0.064277	0.048762	0.514034	0.508503	0.407495	0.16091	0.14021	0.164411	0.033632	0.028981	0.017929	0.318732	0.290528	0.270262
50.6	0.198555	0.140602	0.193625	0.069275	0.054917	0.0674	0.067591	0.064072	0.048903	0.514899	0.509352	0.408188	0.160923	0.140298	0.164431	0.034219	0.028936	0.017973	0.319204	0.291301	0.270857
50.8	0.198835	0.140634	0.193978	0.069183	0.05572	0.067499	0.067163	0.06403	0.049077	0.51576	0.509991	0.408919	0.161217	0.139929	0.16441	0.034554	0.028825	0.017786	0.319677	0.292073	0.271321
51	0.199559	0.140643	0.194095	0.069792	0.055489	0.067809	0.066786	0.063997	0.049121	0.516391	0.511243	0.409806	0.161053	0.139979	0.164398	0.034833	0.028445	0.017537	0.320422	0.291649	0.272088
51.2	0.199839	0.14085	0.194432	0.069938	0.055329	0.067904	0.067024	0.063742	0.049145	0.517332	0.512284	0.410706	0.161018	0.140149	0.16384	0.035101	0.028181	0.017225	0.321006	0.292576	0.272617
51.4	0.200238	0.141171	0.194714	0.070303	0.055262	0.067736	0.066904	0.064041	0.049296	0.517614	0.51314	0.411463	0.160866	0.140048	0.163876	0.035085	0.02801	0.017478	0.321259	0.292738	0.27294
51.6	0.200523	0.141378	0.1954	0.070441	0.055835	0.067655	0.066493	0.064164	0.049362	0.518223	0.514236	0.412103	0.160966	0.140024	0.163922	0.035345	0.027822	0.017593	0.321643	0.29292	0.273368
51.8	0.201128	0.141445	0.195509	0.070655	0.055988	0.067223	0.066781	0.064465	0.049426	0.51884	0.51489	0.412584	0.160227	0.14015	0.163877	0.035342	0.027666	0.017692	0.322309	0.293725	0.273861
52	0.201515	0.142266	0.195834	0.070763	0.05619	0.067174	0.066574	0.065018	0.049417	0.519377	0.515645	0.41315	0.160392	0.14015	0.163963	0.035043	0.027466	0.017806	0.32318	0.294609	0.274147
52.2	0.201934	0.142434	0.196208	0.070517	0.056091	0.067	0.066237	0.065033	0.049315	0.5207	0.516412	0.413827	0.160123	0.14012	0.163873	0.035045	0.027719	0.017705	0.324023	0.295215	0.274235
52.4	0.201981	0.142212	0.196322	0.070311	0.056155	0.067051	0.066306	0.065221	0.049523	0.521413	0.517101	0.414512	0.160003	0.140185	0.164152	0.035053	0.027967	0.017931	0.324319	0.295728	0.274439
52.6	0.202577	0.142861	0.196623	0.070266	0.055971	0.067124	0.066366	0.065593	0.049385	0.521805	0.517946	0.414931	0.159732	0.140093	0.164052	0.035152	0.028141	0.018077	0.325157	0.296772	0.274057
52.8	0.202709	0.142914	0.197114	0.069899	0.055949	0.067029	0.066565	0.065553	0.049244	0.522346	0.518505	0.415549	0.159276	0.140076	0.163854	0.035151	0.028583	0.018222	0.325622	0.296831	0.274187
53	0.202669	0.143066	0.19711	0.069853	0.056151	0.066996	0.066601	0.065764	0.049316	0.52289	0.519333	0.416425	0.159104	0.140215	0.163951	0.034643	0.029092	0.018166	0.325901	0.29737	0.274534
53.2	0.20305	0.143187	0.197554	0.069422	0.056497	0.067334	0.067075	0.065551	0.049512	0.523721	0.519831	0.417143	0.158982	0.140064	0.164019	0.034675	0.029565	0.018329	0.326265	0.297712	0.274905
53.4	0.203183	0.143454	0.198053	0.06933	0.056474	0.06744	0.067483	0.065495	0.049647	0.525066	0.520569	0.417796	0.158458	0.140149	0.164009	0.034814	0.029551	0.018525	0.326935	0.298369	0.275438
53.6	0.203394	0.14349	0.198513	0.069299	0.056347	0.067782	0.067756	0.065519	0.049879	0.526096	0.521358	0.418275	0.158299	0.14	0.164106	0.033904	0.029491	0.018611	0.327595	0.29839	0.27568
53.8	0.203821	0.144101	0.198882	0.069835	0.056435	0.068216	0.068034	0.065729	0.049664	0.527301	0.522096	0.41893	0.158452	0.139966	0.16405	0.033494	0.029459	0.01855	0.328189	0.298998	0.275801
54	0.20414	0.144248	0.199087	0.069498	0.056281	0.068739	0.068056	0.06573	0.0498	0.528101	0.522712	0.419342	0.158269	0.139918	0.163628	0.032682	0.029355	0.01831	0.328893	0.299443	0.276388
54.2	0.204714	0.144315	0.199712	0.069499	0.056428	0.069122	0.068354	0.065942	0.049633	0.529022	0.523226	0.420195	0.158075	0.139853	0.163245	0.032839	0.029562	0.018468	0.329358	0.299849	0.276639
54.4	0.205044	0.144764	0.199897	0.069752	0.056244	0.068984	0.067999	0.06586	0.049782	0.529572	0.524009	0.421102	0.158023	0.139784	0.163311	0.03295	0.029752	0.018517	0.329636	0.299911	0.277008
54.6	0.205204	0.145136	0.200375	0.069894	0.056587	0.069145	0.067913	0.065949	0.05011	0.530499	0.524528	0.42158	0.158232	0.139435	0.163221	0.033234	0.029358	0.018175	0.329957	0.300183	0.277795
54.8	0.205752	0.145186	0.200751	0.069863	0.056858	0.069244	0.06785	0.066098	0.049923	0.531038	0.525367	0.422385	0.158367	0.139167	0.163213	0.033219	0.029131	0.018105	0.330003	0.300274	0.278677
55	0.206041	0.145619	0.200994	0.070574	0.056712	0.069534	0.067618	0.065953	0.050204	0.5312	0.526239	0.42323	0.158322	0.139111	0.163175	0.033531	0.028786	0.018283	0.330729	0.300269	0.279792
55.2	0.206254	0.146369	0.201447	0.070448	0.056858	0.069312	0.067788	0.065916	0.050291	0.531961	0.526815	0.423949	0.158472	0.139132	0.163049	0.033892	0.028895	0.018063	0.330764	0.30106	0.280896
55.4	0.206833	0.14668	0.201965	0.070667	0.057043	0.069432	0.068145	0.066271	0.050099	0.532397	0.527798	0.4244	0.158369	0.138796	0.163264	0.03411	0.029231	0.018295	0.33113	0.301207	0.281703
55.6	0.20692	0.146924	0.20221	0.070847	0.057359	0.069753	0.067892	0.06625	0.050094	0.533012	0.528444	0.424925	0.157993	0.139236	0.163289	0.034279	0.029298	0.018316	0.331732	0.301478	0.282675
55.8	0.207345	0.146958	0.202095	0.071082	0.056989	0.06949	0.067956	0.066407	0.050128	0.533498	0.529131	0.42542	0.157476	0.139498	0.163162	0.034244	0.029281	0.018244	0.332238	0.302319	0.283695
56	0.20736	0.147417	0.202464	0.071616	0.057057	0.069603	0.067971	0.06671	0.049793	0.534309	0.530024	0.426134	0.157612	0.139601	0.163222	0.034527	0.029474	0.01824	0.332845	0.30286	0.284155
56.2	0.20741	0.147346	0.202604	0.071619	0.056871	0.069715	0.068168	0.066918	0.049831	0.535311	0.530715	0.426503	0.157489	0.13972	0.163128	0.034538	0.029336	0.018291	0.333665	0.303216	0.28439
56.4	0.207302	0.147509	0.202491	0.072089	0.056823	0.06964	0.068603	0.066903	0.049744	0.535661	0.531429	0.42717	0.157404	0.139765	0.163032	0.034885	0.02902	0.018501	0.333784	0.303989	0.284517
56.6	0.207796	0.148329	0.202572	0.072256	0.056552	0.069548	0.069033	0.066919	0.049572	0.536215	0.532213	0.427597	0.157183	0.139566	0.16275	0.034901	0.028967	0.018669	0.334439	0.304537	0.284868
56.8	0.208166	0.148436	0.202695	0.07201	0.056572	0.069502	0.06896	0.066818	0.049381	0.537127	0.532748	0.42842	0.156908	0.139373	0.162933	0.03508	0.029282	0.018859	0.334938	0.304718	0.285471
57	0.208286	0.148729	0.202696	0.071926	0.056951	0.069513	0.068979	0.067069	0.049373	0.537864	0.533335	0.429094	0.156861	0.139597	0.162982	0.035225	0.029376	0.01878	0.335405	0.305424	0.285668
57.2	0.208633	0.148927	0.20305	0.071629	0.05661	0.069317	0.069375	0.067024	0.049442	0.539077	0.533844	0.429663	0.156793	0.139239	0.162474	0.035335	0.029402	0.01871	0.335925	0.306245	0.286336
57.4	0.208951	0.149419	0.203299	0.071558	0.056622	0.069156	0.069452	0.06704	0.049348	0.53996	0.534712	0.430271	0.156744	0.139228	0.162592	0.035383	0.02906	0.018947	0.3367	0.306809	0.286532
57.6	0.209371	0.14952	0.203538	0.071768	0.056579	0.069125	0.068968	0.067159	0.049429	0.540642	0.535253	0.430701	0.15692	0.138915	0.162389	0.035142	0.029163	0.018567	0.337164	0.306933	0.286545
57.8	0.209594	0.149845	0.203691	0.072033	0.056427	0.069305	0.068866	0.067211	0.049486	0.541442	0.535826	0.431287	0.156905	0.139091	0.161935	0.035146	0.029447	0.018328	0.337658	0.307436	0.286791
58	0.209917	0.149957	0.203934	0.071568	0.056389	0.069157	0.068455	0.067079	0.049648	0.541899	0.536067	0.43191	0.157048	0.139315	0.161876	0.034876	0.029256	0.018182	0.338774	0.308102	0.287232
58.2	0.210082	0.150413	0.204127	0.071714	0.056184	0.068822	0.068538	0.066846	0.049928	0.542799	0.536592	0.432732	0.157228	0.139025	0.161909	0.035213	0.029431	0.018574	0.339008	0.308166	0.287576
58.4	0.210209	0.151016	0.204284	0.071946	0.056244	0.068517	0.068282	0.066874	0.050101	0.543775	0.537135	0.433064	0.157443	0.138786	0.16205	0.035421	0.029543	0.018306	0.339292	0.308212	0.288055
58.6	0.210598	0.151511	0.204838	0.071564	0.056576	0.068598	0.068369	0.067023	0.050301	0.544635	0.537684	0.433518	0.157787	0.138591	0.161959	0.035819	0.029425	0.018037	0.339539	0.308726	0.288777
58.8	0.210489	0.151494	0.205219	0.071462	0.056633	0.068666	0.068309	0.06692	0.050448	0.545166	0.53862	0.434182	0.158153	0.138639	0.161946	0.035793	0.029433	0.018091	0.339939	0.309337	0.289631
59	0.210522	0.15158	0.205615	0.071276	0.056998	0.068891	0.068331	0.066858	0.050703	0.545564	0.53932	0.434604	0.158103	0.138531	0.161898	0.036064	0.029709	0.017959	0.34059	0.309812	0.289961
59.2	0.210795	0.151868	0.205863	0.071086	0.057092	0.06908	0.068893	0.067021	0.050627	0.546396	0.540039	0.435045	0.158002	0.138422	0.161989	0.036247	0.030127	0.017868	0.3409	0.310201	0.290549
59.4	0.211252	0.151592	0.206186	0.070861	0.057365	0.069289	0.069149	0.067168	0.050842	0.547334	0.541176	0.435446	0.157606	0.138265	0.161848	0.036288	0.030424	0.018067	0.340975	0.310327	0.291163
59.6	0.211467	0.151837	0.206617	0.070956	0.057526	0.069509	0.068941	0.067124	0.051075	0.547833	0.541849	0.43614	0.157563	0.138745	0.161576	0.035957	0.030491	0.018307	0.341363	0.310873	0.292099
59.8	0.211718	0.152091	0.207049	0.071036	0.057929	0.069261	0.069143	0.067149	0.051197	0.548457	0.542713	0.436553	0.157473	0.138734	0.161423	0.03546	0.030534	0.018695	0.342036	0.311657	0.292778
60	0.21175	0.152473	0.20772	0.070885	0.058471	0.069411	0.069406	0.067382	0.051197	0.549741	0.543394	0.43714	0.157086	0.138718	0.161306	0.035367	0.030579	0.018814	0.342889	0.312286	0.293111
60.2	0.212269	0.152675	0.207871	0.070736	0.058687	0.069373	0.069918	0.06748	0.051321	0.550321	0.544247	0.437493	0.156792	0.139201	0.161326	0.03522	0.030322	0.019012	0.343634	0.312877	0.293625
60.4	0.212479	0.153382	0.208183	0.070911	0.058677	0.069373	0.070443	0.067503	0.051331	0.551146	0.544957	0.438395	0.15648	0.138776	0.160939	0.03533	0.03027	0.019239	0.344017	0.313471	0.294398
60.6	0.213374	0.154016	0.208718	0.070597	0.058534	0.069631	0.070521	0.067729	0.051461	0.55214	0.545758	0.439056	0.156019	0.138658	0.160909	0.035144	0.030553	0.019217	0.344526	0.313931	0.294875
60.8	0.21393	0.154179	0.20919	0.070436	0.058469	0.069821	0.07032	0.068157	0.051479	0.552721	0.54635	0.439821	0.155735	0.138802	0.160871	0.035126	0.03072	0.019242	0.344927	0.314146	0.295131
61	0.214038	0.154671	0.209617	0.070464	0.058413	0.069642	0.070237	0.068501	0.051344	0.553371	0.547254	0.44056	0.15555	0.138897	0.160668	0.035564	0.030634	0.0192	0.345181	0.314557	0.295481
61.2	0.214043	0.155241	0.21006	0.070461	0.057933	0.069399	0.070299	0.068646	0.051609	0.554347	0.548293	0.44117	0.155704	0.138814	0.160788	0.03552	0.030511	0.01919	0.345414	0.3151	0.295905
61.4	0.21455	0.155782	0.2103	0.07044	0.058436	0.069361	0.070047	0.068733	0.05171	0.55471	0.549088	0.441897	0.15562	0.1386	0.161297	0.035876	0.030645	0.019195	0.346029	0.315446	0.295845
61.6	0.214928	0.155638	0.210536	0.070843	0.058308	0.069285	0.069938	0.069048	0.051932	0.555168	0.549635	0.442562	0.155539	0.138307	0.160999	0.036032	0.030786	0.018873	0.346309	0.316132	0.295809
61.8	0.215236	0.155871	0.210635	0.071266	0.057958	0.06953	0.07022	0.068929	0.052014	0.555862	0.55033	0.443235	0.15588	0.138592	0.16097	0.035921	0.030873	0.018994	0.346709	0.316544	0.296355
62	0.215368	0.156901	0.21113	0.071715	0.057644	0.069271	0.070117	0.068727	0.052125	0.55638	0.55094	0.444101	0.156295	0.138647	0.160974	0.036326	0.031028	0.018749	0.347093	0.317151	0.297136
62.2	0.215283	0.15753	0.211053	0.07211	0.057634	0.069255	0.070321	0.068738	0.052271	0.556846	0.55155	0.444649	0.156275	0.138326	0.160799	0.036562	0.031398	0.018542	0.347387	0.317075	0.297444
62.4	0.215514	0.157639	0.211242	0.072423	0.057525	0.069414	0.070346	0.06894	0.052179	0.557508	0.552106	0.445074	0.156551	0.138223	0.160471	0.036864	0.031649	0.01819	0.347716	0.317314	0.297793
62.6	0.216124	0.157807	0.211591	0.072428	0.058052	0.069535	0.070098	0.068984	0.052014	0.558036	0.552838	0.445846	0.15686	0.138404	0.160169	0.036642	0.031546	0.018244	0.347835	0.318054	0.297915
62.8	0.215931	0.15788	0.211715	0.072628	0.058156	0.069569	0.070335	0.068898	0.052011	0.558443	0.553507	0.446412	0.157234	0.138354	0.15987	0.036664	0.031658	0.018517	0.348413	0.318568	0.298011
63	0.216269	0.157924	0.211778	0.072428	0.058441	0.069772	0.070617	0.06903	0.051918	0.5587	0.553874	0.446848	0.157083	0.137954	0.159791	0.036925	0.031987	0.018508	0.348857	0.31944	0.298316
63.2	0.216707	0.15818	0.211822	0.072153	0.058736	0.069976	0.070619	0.069034	0.051831	0.559271	0.554591	0.447476	0.157111	0.138004	0.159821	0.037065	0.032092	0.018852	0.34932	0.32008	0.299191
63.4	0.216821	0.158486	0.212042	0.072032	0.059213	0.069881	0.070708	0.069045	0.052006	0.55957	0.555101	0.447975	0.156778	0.13783	0.159597	0.037085	0.032386	0.019054	0.349822	0.320927	0.299697
63.6	0.216896	0.159022	0.212523	0.072062	0.059453	0.069999	0.071036	0.068977	0.051828	0.56001	0.555695	0.448617	0.156958	0.137984	0.159497	0.037005	0.032297	0.01943	0.351	0.321768	0.300065
63.8	0.216787	0.159576	0.212626	0.071625	0.059835	0.070193	0.071192	0.068858	0.051907	0.560682	0.556208	0.448921	0.15683	0.138137	0.159595	0.036717	0.032182	0.019557	0.35219	0.322377	0.300393
64	0.217031	0.159916	0.21288	0.071006	0.059766	0.070158	0.07162	0.06902	0.051949	0.56123	0.556675	0.449679	0.156654	0.138189	0.159685	0.037077	0.032082	0.01931	0.353016	0.322597	0.300856
64.2	0.217821	0.159954	0.213151	0.070949	0.059682	0.070352	0.071674	0.069075	0.051673	0.561638	0.557384	0.450259	0.156484	0.137985	0.159674	0.037097	0.032219	0.019445	0.353354	0.32273	0.301204
64.4	0.218221	0.160296	0.213637	0.070969	0.059447	0.070523	0.071628	0.069154	0.051843	0.562629	0.557813	0.4507	0.155885	0.137803	0.159553	0.036871	0.032045	0.019511	0.353756	0.323154	0.301586
64.6	0.218512	0.160603	0.214041	0.07108	0.059231	0.070672	0.071705	0.069131	0.052132	0.563472	0.558616	0.451201	0.155617	0.138063	0.159531	0.036586	0.032107	0.019629	0.353992	0.323146	0.301908
64.8	0.218414	0.160904	0.214262	0.07106	0.05942	0.070505	0.07136	0.069126	0.052168	0.563959	0.559261	0.451522	0.155356	0.1381	0.159743	0.036684	0.031796	0.019519	0.354221	0.322768	0.301942
65	0.218544	0.161075	0.214374	0.070866	0.059422	0.070378	0.071128	0.068901	0.052242	0.564833	0.560149	0.452169	0.155586	0.138068	0.16001	0.036739	0.031562	0.01925	0.354709	0.322797	0.302262
65.2	0.218802	0.161342	0.214564	0.070914	0.05958	0.070335	0.071019	0.068846	0.052595	0.565708	0.560752	0.452651	0.155468	0.138024	0.160212	0.03671	0.031736	0.018786	0.355	0.323221	0.302418
65.4	0.219124	0.161545	0.214777	0.071071	0.059708	0.070369	0.071088	0.068743	0.052813	0.56613	0.561248	0.452997	0.155414	0.138084	0.160149	0.036845	0.031682	0.018499	0.355042	0.323628	0.302702
65.6	0.219655	0.16148	0.214972	0.071043	0.059264	0.070413	0.071347	0.068824	0.05316	0.567256	0.561585	0.453614	0.155455	0.138078	0.160019	0.036752	0.03146	0.0181	0.355213	0.323999	0.302991
65.8	0.219761	0.161855	0.215322	0.07171	0.058745	0.070294	0.071173	0.068666	0.053239	0.567915	0.56232	0.454117	0.155837	0.138099	0.160113	0.036652	0.031369	0.017938	0.355861	0.324415	0.303606
66	0.220037	0.162471	0.215628	0.071702	0.059042	0.070147	0.071168	0.068577	0.053348	0.568313	0.562953	0.454595	0.155808	0.137906	0.159866	0.036967	0.031611	0.017482	0.356631	0.324431	0.303958
66.2	0.220555	0.162463	0.215567	0.071947	0.059365	0.069993	0.071593	0.068589	0.053392	0.568741	0.563372	0.454864	0.155637	0.137606	0.159584	0.036566	0.031598	0.017605	0.357343	0.324674	0.304176
66.4	0.221113	0.16249	0.215929	0.071913	0.059466	0.069913	0.071662	0.068525	0.053228	0.569664	0.564026	0.455305	0.155726	0.137623	0.159613	0.036552	0.031586	0.018177	0.357292	0.325171	0.30477
66.6	0.221516	0.162742	0.216273	0.071829	0.059615	0.0697	0.071421	0.068524	0.053247	0.570182	0.564401	0.456032	0.15573	0.13772	0.159713	0.036383	0.031612	0.018461	0.357666	0.326159	0.305397
66.8	0.222059	0.162912	0.21652	0.071592	0.05935	0.069945	0.071918	0.068699	0.0532	0.570683	0.564782	0.456437	0.155686	0.137643	0.15984	0.036666	0.031897	0.01886	0.358192	0.326888	0.306112
67	0.222445	0.163085	0.216763	0.071445	0.059377	0.06994	0.072079	0.069034	0.053004	0.571483	0.565266	0.457063	0.155676	0.137653	0.159909	0.036949	0.031923	0.019025	0.358555	0.327753	0.306842
67.2	0.223098	0.163056	0.217121	0.071341	0.059705	0.0699	0.072379	0.069447	0.052903	0.5719	0.565771	0.457942	0.15526	0.138077	0.160154	0.036799	0.03208	0.019495	0.359027	0.328584	0.307266
67.4	0.223103	0.16333	0.217517	0.071511	0.059649	0.069894	0.072943	0.069795	0.052762	0.572497	0.566162	0.458234	0.154993	0.138111	0.159884	0.036879	0.032139	0.019817	0.359668	0.328889	0.307511
67.6	0.223477	0.163768	0.217923	0.071748	0.059275	0.070095	0.073142	0.069695	0.052752	0.573373	0.567062	0.45893	0.155288	0.138483	0.15985	0.036883	0.032114	0.020138	0.360471	0.329582	0.307835
67.8	0.223861	0.1645	0.218141	0.07196	0.059333	0.070087	0.073657	0.069687	0.052545	0.573918	0.567759	0.459638	0.155412	0.138209	0.159722	0.036746	0.032106	0.020006	0.361076	0.329938	0.308118
68	0.224336	0.16465	0.218572	0.071777	0.059593	0.069786	0.074108	0.069913	0.052489	0.574424	0.568724	0.460466	0.155318	0.138111	0.159567	0.036735	0.032105	0.020152	0.361611	0.32997	0.308533
68.2	0.224651	0.164612	0.218993	0.072397	0.059597	0.069854	0.073726	0.069834	0.052316	0.574862	0.569291	0.46091	0.155388	0.138006	0.159635	0.036734	0.032544	0.020391	0.36167	0.330563	0.308604
68.4	0.224454	0.165399	0.219274	0.072884	0.05958	0.06995	0.07368	0.069858	0.052796	0.575284	0.569856	0.461395	0.155558	0.138248	0.159627	0.036504	0.032627	0.020529	0.36194	0.330918	0.309077
68.6	0.224533	0.166131	0.219316	0.073081	0.059476	0.069777	0.073709	0.069847	0.053005	0.575886	0.570853	0.46189	0.155853	0.138273	0.15968	0.036355	0.032857	0.020685	0.361917	0.330967	0.30938
68.8	0.224789	0.166611	0.219441	0.073053	0.059595	0.06992	0.073076	0.070155	0.053035	0.57605	0.571464	0.462575	0.156076	0.138324	0.159692	0.036508	0.032862	0.020506	0.36225	0.331089	0.309326
69	0.22466	0.167318	0.219291	0.072945	0.060041	0.070069	0.072871	0.070208	0.053251	0.576559	0.572179	0.463121	0.156373	0.138326	0.159564	0.036543	0.033051	0.020241	0.362579	0.331632	0.309867
69.2	0.22487	0.1677	0.219463	0.072855	0.05998	0.069998	0.072319	0.070463	0.053454	0.576975	0.572845	0.463358	0.156505	0.138023	0.159634	0.036762	0.033135	0.020172	0.362757	0.332111	0.310329
69.4	0.224766	0.168036	0.219632	0.072637	0.059761	0.069879	0.072371	0.07038	0.053572	0.577761	0.573489	0.463723	0.156831	0.138255	0.159342	0.036584	0.032812	0.019979	0.362983	0.332608	0.310887
69.6	0.225186	0.168243	0.219792	0.072332	0.059634	0.06976	0.072479	0.070608	0.053853	0.578747	0.574055	0.464215	0.156929	0.137994	0.159475	0.03644	0.032684	0.019606	0.363731	0.33313	0.31132
69.8	0.225065	0.16835	0.220193	0.072717	0.059703	0.069752	0.072398	0.070558	0.053791	0.579088	0.574822	0.464495	0.156914	0.137764	0.159374	0.036778	0.032505	0.019745	0.364692	0.333432	0.311962
70	0.225468	0.168614	0.220389	0.072489	0.05988	0.069777	0.072285	0.07057	0.054036	0.579692	0.57525	0.464931	0.156707	0.13782	0.159455	0.036811	0.032502	0.019676	0.365294	0.333641	0.312638
70.2	0.225818	0.168392	0.220481	0.072587	0.059857	0.069773	0.072089	0.07059	0.054122	0.580515	0.575615	0.465351	0.156455	0.137824	0.159539	0.03671	0.032586	0.019881	0.365424	0.334103	0.313318
70.4	0.225796	0.168584	0.22075	0.072281	0.059909	0.069846	0.072065	0.070556	0.054089	0.581204	0.575801	0.465601	0.156484	0.137792	0.159848	0.036872	0.032402	0.019693	0.36564	0.334545	0.314187
70.6	0.226396	0.1685	0.220813	0.07221	0.059901	0.070015	0.071974	0.070799	0.054194	0.581638	0.576013	0.466144	0.156642	0.138102	0.159847	0.037179	0.032394	0.019509	0.366371	0.334757	0.31496
70.8	0.227119	0.168458	0.221161	0.072074	0.059941	0.070216	0.07218	0.071001	0.054004	0.58232	0.576374	0.466516	0.156297	0.138468	0.159703	0.037294	0.032515	0.019671	0.366698	0.334971	0.315452
71	0.227055	0.168534	0.22151	0.072115	0.060065	0.070245	0.072466	0.071109	0.054112	0.582907	0.576762	0.467103	0.156239	0.13862	0.159581	0.037501	0.032297	0.019572	0.367376	0.335235	0.315889
71.2	0.227465	0.168377	0.221783	0.071909	0.060354	0.070319	0.072473	0.071219	0.054261	0.583203	0.577168	0.467838	0.155995	0.138701	0.159808	0.037595	0.032221	0.01933	0.367991	0.335528	0.316212
71.4	0.227733	0.168711	0.222182	0.072327	0.060135	0.070664	0.073063	0.071324	0.054342	0.584007	0.57788	0.468142	0.155735	0.138789	0.15955	0.037584	0.031745	0.019198	0.368784	0.335552	0.316604
71.6	0.228134	0.169264	0.222545	0.072439	0.060052	0.070706	0.07334	0.071112	0.054379	0.584902	0.578562	0.469022	0.155818	0.138481	0.159488	0.037743	0.0317	0.019096	0.369608	0.336045	0.316426
71.8	0.228441	0.169433	0.222934	0.072452	0.060268	0.070716	0.073913	0.071257	0.054216	0.58511	0.579117	0.469849	0.15576	0.138161	0.159222	0.037834	0.031772	0.018847	0.369986	0.33594	0.316671
72	0.228512	0.169529	0.223371	0.072549	0.060489	0.070711	0.074328	0.071213	0.05445	0.585359	0.579755	0.470266	0.155524	0.138186	0.15909	0.037871	0.031902	0.019007	0.370285	0.336186	0.31689
72.2	0.228515	0.16998	0.223665	0.073166	0.060484	0.071158	0.074256	0.071079	0.054363	0.585492	0.580104	0.471041	0.155707	0.138017	0.159025	0.038475	0.032326	0.018901	0.370588	0.336885	0.317065
72.4	0.228625	0.170587	0.223803	0.073196	0.060664	0.071296	0.074582	0.071339	0.054549	0.585854	0.580776	0.471683	0.155256	0.137957	0.158876	0.038548	0.032205	0.018884	0.370502	0.336868	0.317054
72.6	0.229265	0.170691	0.223911	0.07295	0.060761	0.071199	0.074833	0.071565	0.054475	0.586342	0.581698	0.472197	0.154984	0.137634	0.158636	0.038623	0.031932	0.019136	0.370889	0.337534	0.317095
72.8	0.229348	0.171344	0.224236	0.072846	0.060927	0.071182	0.074653	0.071624	0.054369	0.586788	0.582296	0.472866	0.155116	0.137144	0.158449	0.03849	0.031996	0.019261	0.371504	0.338046	0.317174
73	0.229169	0.172057	0.22432	0.07257	0.061397	0.071122	0.074757	0.071351	0.054412	0.587149	0.583094	0.473218	0.154956	0.136907	0.158575	0.038468	0.031906	0.01969	0.371561	0.338607	0.317388
73.2	0.229732	0.172077	0.22455	0.0724	0.061078	0.071165	0.074725	0.071478	0.054415	0.5882	0.583983	0.473729	0.155337	0.136732	0.158453	0.038602	0.031839	0.019886	0.372095	0.339424	0.317928
73.4	0.229974	0.1726	0.224562	0.072327	0.061426	0.070898	0.075019	0.071384	0.054096	0.58954	0.584823	0.47429	0.155441	0.136718	0.158174	0.038375	0.031757	0.019927	0.37245	0.340174	0.318386
73.6	0.230149	0.173136	0.224842	0.072298	0.061202	0.070897	0.075496	0.071477	0.054169	0.590532	0.585428	0.474829	0.155482	0.136504	0.158198	0.038078	0.031907	0.01991	0.372556	0.340617	0.31893
73.8	0.230512	0.173434	0.225066	0.072319	0.060987	0.070967	0.07548	0.071539	0.054037	0.591387	0.585741	0.475511	0.15549	0.136402	0.157538	0.038325	0.031905	0.019792	0.372859	0.341075	0.31937
74	0.230822	0.173621	0.22528	0.072419	0.060856	0.070989	0.075181	0.071632	0.054223	0.592307	0.586148	0.475905	0.155891	0.136676	0.157319	0.03807	0.032048	0.019752	0.373097	0.341647	0.319705
74.2	0.231328	0.173683	0.225272	0.072586	0.060994	0.070963	0.07502	0.071759	0.05407	0.592672	0.586571	0.476141	0.155882	0.136637	0.156865	0.038242	0.032099	0.019849	0.37331	0.341835	0.319878
74.4	0.231697	0.174074	0.225411	0.07274	0.061272	0.070787	0.075026	0.071771	0.054247	0.592671	0.586904	0.476327	0.156001	0.136648	0.157032	0.038549	0.03209	0.019628	0.373882	0.342633	0.320779
74.6	0.232069	0.174325	0.225724	0.072813	0.061219	0.070678	0.074789	0.072102	0.054199	0.59333	0.587628	0.476898	0.155966	0.13681	0.157162	0.038447	0.032423	0.019951	0.3747	0.342689	0.321359
74.8	0.232165	0.174562	0.226021	0.072761	0.061445	0.070466	0.074755	0.072118	0.05419	0.594025	0.588085	0.477324	0.155719	0.136955	0.157123	0.038435	0.032438	0.020069	0.375189	0.343398	0.321919
75	0.232335	0.174593	0.226039	0.072609	0.061414	0.070422	0.074449	0.072186	0.054408	0.594505	0.588733	0.477632	0.155845	0.136911	0.157327	0.038368	0.032484	0.019855	0.375904	0.343646	0.322272
75.2	0.232681	0.174605	0.226028	0.072665	0.061703	0.070199	0.074366	0.0724	0.054502	0.595101	0.589397	0.478375	0.155711	0.13706	0.157395	0.03821	0.032307	0.019476	0.376235	0.343886	0.322464
75.4	0.232817	0.175368	0.226383	0.072924	0.061552	0.0705	0.074548	0.072504	0.054859	0.595977	0.590002	0.478629	0.155305	0.137055	0.157245	0.037916	0.03241	0.019517	0.376849	0.344083	0.322793
75.6	0.232622	0.175512	0.226662	0.073059	0.061467	0.070605	0.074264	0.072635	0.054912	0.596649	0.590436	0.47902	0.155128	0.137156	0.157294	0.038286	0.032694	0.019738	0.376767	0.344265	0.323064
75.8	0.232826	0.175603	0.227169	0.073389	0.061538	0.0708	0.074617	0.072501	0.055059	0.597009	0.591089	0.479387	0.154667	0.137396	0.157584	0.038615	0.032609	0.019761	0.377126	0.344686	0.323942
76	0.232686	0.175916	0.227661	0.074026	0.061516	0.071115	0.074854	0.072368	0.055152	0.597626	0.591649	0.479525	0.154189	0.137377	0.157784	0.038783	0.032746	0.019755	0.37708	0.34499	0.324347
76.2	0.232707	0.175807	0.228064	0.073951	0.061648	0.07153	0.074919	0.072453	0.055324	0.597932	0.59222	0.480165	0.154178	0.137783	0.15801	0.039266	0.032842	0.019439	0.377439	0.345506	0.325275
76.4	0.232936	0.175507	0.228364	0.073932	0.061705	0.071389	0.07552	0.072523	0.055603	0.598843	0.59253	0.480247	0.153693	0.137874	0.158279	0.039145	0.032387	0.019386	0.377673	0.34549	0.325668
76.6	0.233262	0.175859	0.228627	0.073749	0.061949	0.071591	0.075587	0.072474	0.055891	0.599214	0.593084	0.480625	0.153934	0.137605	0.158425	0.039267	0.032583	0.019553	0.37829	0.345885	0.325871
76.8	0.233056	0.176451	0.229125	0.073783	0.062158	0.071595	0.075517	0.072505	0.056023	0.599673	0.59364	0.481138	0.154129	0.137434	0.158947	0.039258	0.032458	0.019813	0.378374	0.346231	0.326305
77	0.23318	0.176688	0.229323	0.073673	0.062309	0.071638	0.075724	0.072414	0.056407	0.599959	0.594299	0.481654	0.15404	0.137617	0.159189	0.039327	0.032604	0.019835	0.378724	0.346464	0.326987
77.2	0.233345	0.17698	0.229414	0.073748	0.061973	0.071613	0.076145	0.072554	0.056151	0.601084	0.594907	0.482067	0.154042	0.137112	0.159314	0.039316	0.032649	0.019424	0.379383	0.347105	0.327918
77.4	0.233525	0.177313	0.229592	0.073617	0.061931	0.071605	0.076541	0.072432	0.055955	0.601428	0.595598	0.482526	0.154234	0.137081	0.159377	0.038939	0.032667	0.019281	0.379671	0.347123	0.328191
77.6	0.233906	0.177617	0.230076	0.073796	0.061603	0.071767	0.076896	0.072438	0.056052	0.601868	0.595684	0.483124	0.154311	0.137048	0.15877	0.038953	0.032928	0.019101	0.37987	0.347598	0.328587
77.8	0.234355	0.177653	0.230473	0.074007	0.061337	0.071605	0.076928	0.072308	0.056314	0.602279	0.596068	0.483694	0.154384	0.136957	0.158578	0.039136	0.032859	0.018957	0.380735	0.348411	0.328494
78	0.234747	0.177463	0.230686	0.07416	0.060963	0.071471	0.076721	0.072404	0.056364	0.602705	0.59657	0.483919	0.154454	0.136974	0.158425	0.038854	0.032898	0.019211	0.381485	0.348714	0.328739
78.2	0.235227	0.177491	0.230776	0.074242	0.060971	0.071463	0.076541	0.072479	0.056157	0.602721	0.597181	0.484302	0.153914	0.136697	0.158112	0.039225	0.032979	0.019347	0.382096	0.34898	0.328843
78.4	0.235471	0.177682	0.230979	0.074007	0.061057	0.071219	0.076478	0.072488	0.05632	0.603285	0.598037	0.484791	0.15368	0.136553	0.158241	0.03929	0.033457	0.019189	0.382809	0.349515	0.329594
78.6	0.235709	0.177956	0.231106	0.074288	0.060928	0.071029	0.076212	0.072657	0.055969	0.603924	0.598788	0.485197	0.15318	0.136393	0.157864	0.038937	0.033581	0.019327	0.383756	0.3496	0.329549
78.8	0.236675	0.178151	0.231126	0.074273	0.060947	0.071169	0.07614	0.072661	0.055916	0.604534	0.599136	0.4858	0.153178	0.13654	0.157364	0.03883	0.033513	0.019268	0.384207	0.350127	0.329637
79	0.237236	0.178401	0.231057	0.07401	0.060735	0.071088	0.075796	0.072742	0.05615	0.605044	0.600063	0.486381	0.15293	0.136552	0.157242	0.038662	0.033867	0.019246	0.384642	0.350365	0.329634
79.2	0.237928	0.178851	0.231108	0.074035	0.061011	0.071049	0.075953	0.07275	0.056234	0.605578	0.60077	0.487001	0.152695	0.136569	0.157149	0.038527	0.033801	0.019152	0.385006	0.350532	0.329925
79.4	0.238412	0.179738	0.231378	0.074082	0.06094	0.070955	0.075766	0.072769	0.056311	0.606105	0.601324	0.487339	0.152478	0.136966	0.156889	0.038589	0.034019	0.019357	0.385445	0.350982	0.330445
79.6	0.238483	0.180048	0.23173	0.074236	0.060856	0.0709	0.076012	0.073014	0.05591	0.606686	0.601816	0.487659	0.152229	0.137409	0.15711	0.038809	0.034115	0.019909	0.385268	0.351386	0.330795
79.8	0.238543	0.180238	0.232249	0.074436	0.06107	0.070975	0.076267	0.072616	0.055955	0.607338	0.602563	0.488139	0.152079	0.137515	0.157361	0.038949	0.034055	0.019676	0.386116	0.3516	0.331241
80	0.238548	0.180542	0.232761	0.074609	0.060684	0.071325	0.076268	0.072707	0.056038	0.607878	0.602806	0.488563	0.152081	0.13777	0.157229	0.038693	0.034511	0.019881	0.38596	0.351851	0.331597
80.2	0.238817	0.180494	0.232889	0.074488	0.060839	0.071245	0.076163	0.072855	0.05646	0.608492	0.603255	0.489004	0.152558	0.138019	0.157519	0.038698	0.034267	0.019879	0.386478	0.352338	0.332026
80.4	0.23876	0.180904	0.233208	0.074681	0.060919	0.071355	0.076057	0.072904	0.056734	0.609153	0.603411	0.489214	0.15248	0.137733	0.157361	0.038549	0.034159	0.020279	0.386863	0.352376	0.332102
80.6	0.238944	0.181278	0.233525	0.074645	0.060716	0.071589	0.075977	0.073292	0.056987	0.60906	0.603838	0.489788	0.1526	0.13746	0.157239	0.038635	0.034068	0.020768	0.387026	0.353126	0.33212
80.8	0.238806	0.181387	0.234068	0.075018	0.060992	0.071541	0.075779	0.073379	0.057084	0.609531	0.604278	0.490295	0.15255	0.137201	0.157392	0.038693	0.03361	0.020953	0.387246	0.353864	0.332823
81	0.238778	0.181524	0.234345	0.074921	0.061115	0.071562	0.075728	0.073339	0.057035	0.610029	0.604496	0.490593	0.152688	0.136991	0.157481	0.038532	0.033892	0.020685	0.387822	0.354434	0.333476
81.2	0.238659	0.181472	0.234649	0.074896	0.060876	0.071742	0.075842	0.073261	0.056839	0.610584	0.605015	0.490851	0.152789	0.136649	0.157531	0.038589	0.033484	0.020716	0.388007	0.355135	0.333984
81.4	0.238982	0.181356	0.235284	0.074433	0.06087	0.071675	0.07629	0.073056	0.056883	0.61105	0.605305	0.491412	0.153105	0.136658	0.157407	0.038737	0.033516	0.020638	0.388396	0.355771	0.334318
81.6	0.239386	0.181265	0.235646	0.074401	0.060963	0.071575	0.076217	0.073073	0.056923	0.611514	0.605797	0.491723	0.153119	0.136293	0.157047	0.039088	0.033462	0.020799	0.388877	0.35663	0.33482
81.8	0.239624	0.181115	0.236072	0.0739	0.06061	0.071455	0.075926	0.07324	0.057029	0.611815	0.606442	0.492061	0.153197	0.136103	0.157212	0.039079	0.03305	0.020622	0.389471	0.357194	0.334924
82	0.240288	0.181186	0.236136	0.07329	0.060497	0.071189	0.075982	0.073527	0.056754	0.612108	0.607102	0.492382	0.15296	0.136055	0.156957	0.039179	0.03298	0.020349	0.389724	0.357046	0.335457
82.2	0.24029	0.181398	0.236342	0.072951	0.060892	0.07152	0.076038	0.073545	0.056669	0.612447	0.607928	0.492704	0.153037	0.136076	0.156651	0.039544	0.032721	0.020351	0.390025	0.357203	0.335719
82.4	0.240598	0.181769	0.23656	0.072845	0.060924	0.071479	0.076251	0.073802	0.056647	0.613456	0.608473	0.493257	0.152505	0.135862	0.15646	0.0393	0.032986	0.02014	0.390392	0.357729	0.336196
82.6	0.241128	0.182054	0.2367	0.07297	0.061042	0.071769	0.076493	0.074039	0.056602	0.61353	0.608648	0.493503	0.152245	0.135574	0.156282	0.03934	0.03314	0.020044	0.390759	0.357993	0.336213
82.8	0.241719	0.182601	0.237117	0.072616	0.061269	0.072038	0.077059	0.074222	0.056868	0.614207	0.609016	0.494419	0.152222	0.13557	0.156031	0.039343	0.033403	0.020038	0.391102	0.358316	0.336394
83	0.241968	0.182713	0.23702	0.072308	0.061525	0.071666	0.077212	0.07438	0.05714	0.614435	0.60963	0.49492	0.151895	0.135639	0.155929	0.039727	0.033649	0.019963	0.391445	0.358711	0.336684
83.2	0.242474	0.183141	0.237083	0.071824	0.061741	0.071463	0.077572	0.074453	0.057388	0.614798	0.610081	0.495446	0.151908	0.135827	0.1558	0.039754	0.033478	0.019936	0.391861	0.358877	0.337192
83.4	0.242736	0.183651	0.237425	0.071825	0.061765	0.071237	0.077983	0.07471	0.057222	0.615407	0.610338	0.495822	0.151937	0.136201	0.155602	0.039741	0.033789	0.020036	0.392318	0.358821	0.337396
83.6	0.242668	0.18435	0.237806	0.071916	0.061672	0.0714	0.078053	0.074704	0.056997	0.616107	0.610733	0.496373	0.151978	0.136458	0.155542	0.039349	0.033897	0.020455	0.392634	0.358707	0.337667
83.8	0.242866	0.184627	0.238034	0.072131	0.061813	0.071585	0.078265	0.074653	0.057235	0.616914	0.61102	0.496867	0.15213	0.13671	0.155472	0.038901	0.033956	0.020491	0.393266	0.358824	0.338138
84	0.243283	0.185267	0.238404	0.072242	0.061723	0.071676	0.078118	0.074977	0.057335	0.617453	0.61137	0.497287	0.152389	0.136827	0.155232	0.038408	0.033959	0.020683	0.393427	0.359033	0.338448
84.2	0.243462	0.1857	0.238346	0.072254	0.061624	0.071516	0.077729	0.075094	0.057369	0.617815	0.611805	0.497822	0.152452	0.136625	0.154877	0.03827	0.033954	0.020909	0.394113	0.359524	0.338591
84.4	0.243732	0.186622	0.238675	0.072454	0.061515	0.071706	0.077271	0.075191	0.057289	0.618031	0.611925	0.498211	0.151976	0.136484	0.154819	0.038101	0.034225	0.021242	0.394253	0.3599	0.339028
84.6	0.243773	0.186785	0.238942	0.072299	0.061356	0.071818	0.077413	0.075158	0.057401	0.618517	0.612203	0.498629	0.152277	0.136177	0.154648	0.03801	0.034305	0.021304	0.394533	0.360463	0.339347
84.8	0.243409	0.187289	0.238983	0.072705	0.061567	0.071821	0.076926	0.074989	0.057039	0.619088	0.612552	0.499132	0.152416	0.135947	0.155007	0.038497	0.034527	0.021133	0.394782	0.360597	0.339819
85	0.24349	0.187504	0.239212	0.072656	0.061691	0.071743	0.077078	0.075122	0.057096	0.619458	0.612979	0.499552	0.152926	0.135882	0.154845	0.038121	0.034525	0.020972	0.395318	0.361023	0.340616
85.2	0.243884	0.187505	0.239553	0.072655	0.061325	0.071585	0.076997	0.075066	0.057212	0.619991	0.613666	0.499855	0.153162	0.135822	0.154962	0.038119	0.034542	0.020984	0.395681	0.361548	0.341088
85.4	0.244295	0.187397	0.239963	0.072543	0.061317	0.071526	0.077024	0.075122	0.057054	0.620504	0.614028	0.500453	0.15318	0.135583	0.155388	0.038132	0.034617	0.020645	0.39632	0.361915	0.341729
85.6	0.244266	0.187584	0.239782	0.073129	0.061508	0.071387	0.076927	0.075397	0.057196	0.62084	0.614837	0.500886	0.153158	0.135703	0.155144	0.038394	0.034605	0.020763	0.396926	0.362036	0.341999
85.8	0.244449	0.18763	0.240228	0.072978	0.061396	0.071371	0.076714	0.075558	0.057205	0.621186	0.615707	0.501597	0.152949	0.135527	0.155306	0.03852	0.034433	0.020474	0.397362	0.362541	0.341973
86	0.24453	0.187479	0.240244	0.073026	0.061578	0.071052	0.076938	0.075794	0.057232	0.621286	0.616399	0.502278	0.152748	0.135622	0.155547	0.038859	0.034457	0.020307	0.397559	0.36277	0.342222
86.2	0.24416	0.187375	0.240469	0.073364	0.061726	0.07149	0.077308	0.075781	0.057399	0.621805	0.616884	0.50264	0.152734	0.135415	0.155179	0.03902	0.03444	0.020454	0.397861	0.363374	0.342544
86.4	0.24432	0.187364	0.240596	0.07374	0.062088	0.071746	0.077596	0.075777	0.057727	0.622433	0.617259	0.502959	0.1523	0.135008	0.155049	0.039087	0.034972	0.020254	0.398059	0.363626	0.342857
86.6	0.244597	0.187187	0.240856	0.073745	0.06249	0.071843	0.07786	0.075781	0.057873	0.622417	0.617883	0.503297	0.15199	0.135185	0.154942	0.039568	0.035006	0.020228	0.398397	0.364372	0.343017
86.8	0.244987	0.186968	0.241157	0.074166	0.062579	0.071605	0.078018	0.075807	0.058032	0.623041	0.618378	0.503949	0.15192	0.135428	0.154743	0.03985	0.034411	0.020056	0.398631	0.364959	0.343204
87	0.245367	0.186789	0.241434	0.073885	0.062807	0.071467	0.077737	0.075812	0.057955	0.623226	0.618944	0.504053	0.152154	0.135691	0.154663	0.040293	0.034306	0.02022	0.399184	0.365627	0.343272
87.2	0.245745	0.187002	0.241768	0.073811	0.062678	0.071888	0.078024	0.075552	0.05825	0.623744	0.619283	0.504458	0.152169	0.136029	0.154857	0.040068	0.034075	0.020431	0.399563	0.365822	0.34367
87.4	0.246536	0.186975	0.242049	0.074075	0.063177	0.072167	0.077845	0.075902	0.058231	0.624411	0.619527	0.504992	0.152124	0.136187	0.15478	0.039675	0.03395	0.020624	0.400061	0.365997	0.343694
87.6	0.247136	0.187374	0.242427	0.074447	0.063229	0.072189	0.077953	0.076097	0.058154	0.624604	0.619579	0.505172	0.152236	0.136524	0.154562	0.039403	0.033877	0.021045	0.400615	0.366364	0.344223
87.8	0.247429	0.18774	0.242864	0.073972	0.063502	0.072406	0.078263	0.076199	0.058397	0.625032	0.620051	0.505035	0.152292	0.136389	0.154572	0.039429	0.033667	0.021254	0.400999	0.366802	0.34421
88	0.24787	0.188396	0.243231	0.074027	0.063716	0.072407	0.077979	0.0759	0.058372	0.625201	0.620681	0.505256	0.152329	0.136236	0.154485	0.03942	0.033477	0.021417	0.401394	0.367158	0.344468
88.2	0.248213	0.188704	0.24317	0.073905	0.063598	0.072635	0.077961	0.075875	0.058096	0.625593	0.621015	0.505492	0.151975	0.136006	0.154634	0.039557	0.033664	0.021682	0.401886	0.367766	0.344388
88.4	0.24849	0.18965	0.243457	0.07376	0.063607	0.072831	0.077963	0.075674	0.058142	0.626538	0.621267	0.505548	0.151659	0.135995	0.155048	0.039379	0.033964	0.021852	0.402241	0.368067	0.344712
88.6	0.248424	0.189682	0.243683	0.073451	0.063778	0.073187	0.078202	0.075675	0.058327	0.627184	0.621722	0.505859	0.15187	0.135886	0.154779	0.03942	0.034074	0.021838	0.402785	0.368245	0.345209
88.8	0.248729	0.190555	0.243589	0.074149	0.063599	0.073164	0.077893	0.075857	0.058172	0.627736	0.622332	0.506237	0.151467	0.1359	0.154833	0.039828	0.033989	0.021569	0.402994	0.368527	0.345607
89	0.249595	0.190732	0.244025	0.074191	0.063917	0.073293	0.078364	0.075983	0.058386	0.628232	0.622847	0.506764	0.151531	0.136063	0.154617	0.039405	0.034179	0.021495	0.403408	0.368656	0.346054
89.2	0.249903	0.190977	0.244373	0.074154	0.063955	0.073225	0.078264	0.076047	0.058461	0.629106	0.623199	0.507112	0.151356	0.136115	0.154932	0.03957	0.034368	0.021196	0.403653	0.368893	0.346109
89.4	0.249999	0.191479	0.244581	0.074303	0.064216	0.073446	0.078726	0.076007	0.058489	0.629792	0.623625	0.507723	0.151199	0.13607	0.155092	0.039485	0.034372	0.020768	0.404251	0.369132	0.346501
89.6	0.24989	0.191802	0.244919	0.074659	0.063991	0.073402	0.079215	0.076162	0.058665	0.630489	0.624222	0.508455	0.151178	0.135994	0.154893	0.039998	0.034674	0.020801	0.404673	0.369368	0.346589
89.8	0.249863	0.191994	0.24556	0.074542	0.064019	0.073695	0.079228	0.076359	0.058796	0.630749	0.624881	0.508979	0.150975	0.135737	0.155059	0.040169	0.034662	0.020773	0.404828	0.369524	0.346961
90	0.2498	0.192047	0.245756	0.074969	0.064179	0.073615	0.079122	0.076582	0.058951	0.630915	0.625317	0.509601	0.150858	0.135933	0.155008	0.040243	0.034814	0.020418	0.405087	0.369536	0.347284
90.2	0.2503	0.192528	0.245896	0.075167	0.064004	0.07376	0.079444	0.076208	0.059057	0.631567	0.625709	0.510069	0.150823	0.135601	0.154489	0.040454	0.035012	0.02021	0.405775	0.369711	0.348014
90.4	0.250686	0.192881	0.245966	0.075213	0.064052	0.073797	0.079343	0.076175	0.05918	0.632151	0.626333	0.510465	0.150993	0.135579	0.154361	0.040483	0.035076	0.019752	0.406247	0.369867	0.348232
90.6	0.251236	0.192817	0.246236	0.075454	0.063787	0.073558	0.07958	0.076111	0.058802	0.632837	0.627114	0.510971	0.1508	0.135844	0.154231	0.040827	0.034744	0.019599	0.406635	0.37056	0.34872
90.8	0.251758	0.193057	0.24655	0.075512	0.063819	0.073207	0.079749	0.076148	0.058713	0.633687	0.627523	0.511496	0.151204	0.135639	0.154209	0.040982	0.034722	0.019069	0.406666	0.370856	0.349413
91	0.251861	0.193086	0.246904	0.074736	0.063904	0.073233	0.079605	0.076141	0.05867	0.633842	0.628022	0.512091	0.151206	0.135938	0.154189	0.041127	0.035043	0.019096	0.407325	0.371086	0.349722
91.2	0.252154	0.193086	0.246939	0.075008	0.063662	0.073336	0.079887	0.076345	0.059164	0.634207	0.628197	0.512774	0.151211	0.135853	0.154433	0.04103	0.034735	0.019136	0.407415	0.371278	0.350304
91.4	0.25299	0.193173	0.246934	0.075069	0.064047	0.073148	0.079884	0.076993	0.059519	0.634831	0.628455	0.513389	0.151599	0.135767	0.154186	0.041028	0.034926	0.019139	0.407725	0.371547	0.350491
91.6	0.25311	0.193127	0.24718	0.074846	0.063915	0.072954	0.080256	0.077006	0.059554	0.635024	0.628705	0.513183	0.151895	0.135949	0.154178	0.04145	0.035216	0.01912	0.408057	0.371881	0.350932
91.8	0.253096	0.193176	0.247396	0.074444	0.064051	0.072865	0.080223	0.076801	0.059922	0.635621	0.629477	0.513281	0.151736	0.135583	0.154281	0.041306	0.035257	0.01932	0.408179	0.372348	0.351053
92	0.253307	0.193351	0.247293	0.074441	0.064274	0.072679	0.080171	0.076805	0.059904	0.63611	0.62998	0.513803	0.151611	0.135579	0.154504	0.040757	0.035666	0.019321	0.408749	0.372956	0.351717
92.2	0.253746	0.193424	0.2474	0.074205	0.064195	0.072954	0.080425	0.076941	0.060064	0.636471	0.630478	0.514178	0.151219	0.13535	0.15462	0.040628	0.036078	0.019167	0.409171	0.373542	0.352097
92.4	0.253815	0.193825	0.247621	0.073536	0.06401	0.072915	0.080293	0.077115	0.060159	0.636592	0.631036	0.514645	0.151025	0.135156	0.154615	0.040479	0.035871	0.019347	0.409439	0.373911	0.35271
92.6	0.254006	0.193994	0.247653	0.073539	0.063873	0.072826	0.079867	0.077283	0.060257	0.636627	0.631587	0.514903	0.151052	0.135378	0.154704	0.040727	0.035762	0.01923	0.409347	0.374226	0.353167
92.8	0.254118	0.194501	0.247736	0.073993	0.063487	0.072663	0.080004	0.077293	0.060037	0.636799	0.631965	0.51529	0.150776	0.135187	0.154937	0.040673	0.035796	0.019195	0.409423	0.374527	0.353432
93	0.254609	0.194805	0.248051	0.073874	0.063425	0.072532	0.080246	0.07726	0.059813	0.636876	0.632224	0.515705	0.150585	0.135028	0.155198	0.040333	0.03602	0.019421	0.409991	0.374908	0.35389
93.2	0.25426	0.195352	0.24832	0.074141	0.063365	0.072406	0.080201	0.077367	0.060225	0.63723	0.632449	0.515918	0.150568	0.135382	0.15546	0.040302	0.035695	0.019802	0.4105	0.37543	0.354192
93.4	0.254324	0.195524	0.24843	0.074556	0.06329	0.072494	0.080395	0.077271	0.060188	0.637372	0.632782	0.516329	0.150489	0.135272	0.155707	0.039999	0.035729	0.020136	0.410929	0.375756	0.354599
93.6	0.254549	0.195667	0.248925	0.074698	0.063288	0.072627	0.080197	0.077495	0.060186	0.637361	0.633213	0.516586	0.150429	0.135076	0.155554	0.04014	0.03577	0.020512	0.411093	0.375684	0.354746
93.8	0.254147	0.196419	0.249044	0.074726	0.06328	0.072782	0.079855	0.077405	0.060246	0.637648	0.633737	0.517062	0.150245	0.135142	0.155491	0.039974	0.035573	0.020754	0.411481	0.375627	0.354973
94	0.254563	0.196932	0.249169	0.07524	0.063215	0.073006	0.079539	0.077441	0.060421	0.637961	0.634171	0.517747	0.149957	0.134806	0.155206	0.040054	0.035386	0.020671	0.412095	0.376117	0.35511
94.2	0.254834	0.197502	0.249174	0.075307	0.062671	0.072974	0.079425	0.077279	0.060262	0.638483	0.634637	0.518183	0.150255	0.134434	0.15508	0.040222	0.035214	0.020764	0.412634	0.376659	0.355702
94.4	0.255044	0.197887	0.24953	0.075548	0.062658	0.073077	0.079551	0.077332	0.060237	0.639066	0.635272	0.518465	0.15034	0.134381	0.15538	0.040189	0.035127	0.021102	0.412701	0.376736	0.356019
94.6	0.255441	0.198005	0.249725	0.075485	0.062494	0.072928	0.079419	0.077237	0.060199	0.639757	0.635969	0.518948	0.150138	0.134733	0.155216	0.04058	0.034843	0.021437	0.412892	0.377062	0.356823
94.8	0.255596	0.198137	0.250111	0.074832	0.062748	0.073018	0.079503	0.077221	0.060097	0.640089	0.636152	0.51944	0.150172	0.134557	0.155045	0.040536	0.03515	0.021436	0.41306	0.377507	0.357381
95	0.255701	0.19814	0.250025	0.074812	0.062745	0.073141	0.079785	0.077315	0.060254	0.640447	0.636512	0.519904	0.150275	0.134894	0.154774	0.040628	0.034866	0.021708	0.413535	0.377381	0.357666
95.2	0.256059	0.198335	0.250265	0.075134	0.063044	0.073274	0.080046	0.077375	0.060561	0.641126	0.636872	0.520401	0.150376	0.134791	0.154563	0.040393	0.034922	0.021571	0.41384	0.377658	0.358074
95.4	0.256497	0.198217	0.250475	0.07505	0.063345	0.073297	0.080282	0.077449	0.060516	0.641732	0.637194	0.520691	0.150616	0.135249	0.154437	0.040501	0.035143	0.021424	0.414107	0.378077	0.358232
95.6	0.256569	0.197856	0.250742	0.074777	0.063663	0.073051	0.080335	0.077538	0.060432	0.642308	0.637611	0.520788	0.150585	0.135286	0.154298	0.040518	0.035051	0.021509	0.414513	0.378719	0.35836
95.8	0.257058	0.198198	0.25124	0.074553	0.063514	0.073133	0.080532	0.077403	0.060583	0.642573	0.637928	0.521163	0.150691	0.13512	0.154128	0.040513	0.034959	0.021815	0.41519	0.379377	0.358877
96	0.257046	0.198638	0.251609	0.074028	0.063708	0.07324	0.08056	0.077546	0.060472	0.643188	0.638309	0.521683	0.151039	0.135307	0.154001	0.040497	0.034725	0.021529	0.415581	0.380013	0.359237
96.2	0.257571	0.198548	0.25174	0.074156	0.063497	0.073376	0.080748	0.077659	0.060569	0.643747	0.638648	0.522111	0.15126	0.135063	0.153863	0.041058	0.034679	0.02143	0.415603	0.3802	0.359452
96.4	0.257728	0.198437	0.251878	0.074062	0.063811	0.073442	0.080767	0.077994	0.060397	0.644049	0.639	0.522352	0.151655	0.135181	0.153568	0.041463	0.034124	0.021342	0.415544	0.380551	0.359582
96.6	0.257933	0.198542	0.251996	0.074206	0.063901	0.073326	0.080597	0.078019	0.060465	0.644882	0.639108	0.522602	0.151514	0.135333	0.153554	0.041786	0.034426	0.020995	0.415966	0.380776	0.359686
96.8	0.258212	0.198567	0.252293	0.074275	0.063922	0.073303	0.081071	0.078201	0.060285	0.645333	0.639361	0.522961	0.151138	0.135206	0.153485	0.041624	0.034523	0.020819	0.416329	0.38105	0.360175
97	0.258761	0.199	0.252634	0.074446	0.064214	0.07329	0.081155	0.078199	0.060478	0.645673	0.639498	0.523242	0.150979	0.135363	0.153424	0.041732	0.03456	0.02087	0.416531	0.381411	0.360019
97.2	0.258705	0.198915	0.2529	0.074593	0.064867	0.07368	0.081518	0.07823	0.060715	0.646344	0.63973	0.523632	0.150829	0.135585	0.153441	0.041685	0.034383	0.020942	0.416611	0.381491	0.359946
97.4	0.258948	0.198807	0.252934	0.074734	0.064986	0.073492	0.081865	0.078304	0.060741	0.64705	0.640103	0.52394	0.150729	0.135383	0.153462	0.041738	0.034465	0.020694	0.416467	0.381798	0.360141
97.6	0.259335	0.199556	0.253148	0.074471	0.06539	0.073843	0.081762	0.078363	0.060688	0.647422	0.640203	0.524319	0.150618	0.135205	0.15356	0.041716	0.034434	0.020592	0.416562	0.381689	0.360111
97.8	0.259065	0.199972	0.253229	0.074593	0.065448	0.074017	0.081659	0.078241	0.060625	0.648187	0.640382	0.524744	0.150287	0.135585	0.153697	0.041739	0.034506	0.020471	0.41691	0.382018	0.360046
98	0.259381	0.20029	0.253446	0.074918	0.066129	0.074076	0.081694	0.078358	0.060645	0.648511	0.640849	0.525167	0.150026	0.135226	0.153612	0.041912	0.03448	0.020594	0.417071	0.382291	0.360443
98.2	0.259609	0.200737	0.25378	0.074671	0.065927	0.073954	0.081452	0.0781	0.060608	0.648898	0.641378	0.525419	0.150058	0.135347	0.153878	0.042044	0.034856	0.020501	0.417331	0.382767	0.361028
98.4	0.259943	0.201143	0.254324	0.074724	0.066026	0.074207	0.081748	0.077807	0.060922	0.64936	0.642	0.525953	0.149752	0.135338	0.154013	0.041983	0.035201	0.021043	0.417587	0.382903	0.361473
98.6	0.259958	0.201558	0.25451	0.074725	0.065887	0.074169	0.081269	0.077491	0.060992	0.649103	0.642839	0.526294	0.149405	0.135403	0.153692	0.041839	0.035492	0.021157	0.417817	0.383555	0.362114
98.8	0.260084	0.201747	0.254761	0.074606	0.066046	0.07419	0.081383	0.077275	0.060906	0.648993	0.643355	0.526553	0.14947	0.134855	0.153479	0.041561	0.035962	0.021495	0.418071	0.383691	0.362568
99	0.260153	0.202428	0.254927	0.074706	0.066089	0.074009	0.081956	0.077246	0.061137	0.649231	0.644004	0.527055	0.149286	0.135165	0.153318	0.041712	0.036136	0.021346	0.41835	0.383769	0.362712
99.2	0.259999	0.202594	0.255453	0.074717	0.066199	0.073912	0.081845	0.077149	0.060998	0.649254	0.644607	0.527459	0.149027	0.135085	0.15362	0.041509	0.036543	0.021272	0.418729	0.384421	0.363111
99.4	0.260248	0.202623	0.255732	0.074479	0.065883	0.073832	0.081366	0.077302	0.060921	0.64936	0.64515	0.527647	0.149085	0.135282	0.153689	0.041884	0.036653	0.02164	0.418905	0.384852	0.363591
99.6	0.260188	0.20289	0.255772	0.074351	0.065631	0.074057	0.081273	0.077462	0.061129	0.649607	0.645699	0.527902	0.149345	0.134927	0.1533	0.042023	0.036601	0.022095	0.419587	0.385372	0.363813
99.8	0.260199	0.203555	0.25621	0.074283	0.064937	0.074201	0.081237	0.077498	0.061254	0.649842	0.646223	0.528245	0.149812	0.135073	0.153376	0.042274	0.036632	0.022184	0.420048	0.385696	0.364536
100	0.259921	0.203908	0.256147	0.074708	0.0646	0.074378	0.081215	0.077792	0.061158	0.650808	0.646896	0.528704	0.150125	0.135146	0.153545	0.042343	0.036624	0.022049	0.420295	0.38569	0.36489
100.2	0.260347	0.20357	0.256284	0.075431	0.06452	0.074469	0.081267	0.078041	0.061313	0.651006	0.647142	0.529226	0.150309	0.135062	0.153535	0.042294	0.036949	0.021921	0.421148	0.385784	0.365461
100.4	0.260696	0.204066	0.256332	0.075258	0.064799	0.074889	0.081442	0.078386	0.061409	0.651211	0.64752	0.529528	0.150382	0.135251	0.153332	0.042442	0.036922	0.021843	0.421619	0.386085	0.365823
100.6	0.260992	0.204335	0.256411	0.074973	0.064127	0.074545	0.081363	0.078605	0.06141	0.651979	0.647678	0.530173	0.150217	0.13534	0.153344	0.042316	0.036945	0.021674	0.42233	0.386346	0.36568
100.8	0.261471	0.20463	0.256657	0.075018	0.064287	0.074576	0.081366	0.078595	0.061289	0.652515	0.647842	0.530447	0.150211	0.135292	0.153476	0.041932	0.036618	0.021764	0.422592	0.387061	0.366031
101	0.261828	0.204991	0.256678	0.075195	0.064282	0.074574	0.081563	0.078438	0.0615	0.653231	0.648123	0.530902	0.150234	0.135388	0.153516	0.041576	0.036334	0.021426	0.423186	0.387362	0.366019
101.2	0.261853	0.205036	0.256775	0.075252	0.064967	0.074614	0.081609	0.07857	0.061325	0.654247	0.648456	0.531302	0.150336	0.13529	0.153989	0.041256	0.036369	0.021038	0.423754	0.387591	0.366417
101.4	0.262199	0.205256	0.256682	0.075435	0.064751	0.074311	0.081716	0.078816	0.061422	0.654759	0.648628	0.531485	0.150618	0.135305	0.154194	0.04146	0.036536	0.021005	0.424324	0.388033	0.366518
101.6	0.262795	0.205377	0.25682	0.075443	0.065257	0.07441	0.081458	0.078766	0.061041	0.655277	0.648713	0.531753	0.15053	0.135271	0.154148	0.041399	0.03604	0.021036	0.42475	0.388151	0.36681
101.8	0.263172	0.205436	0.2572	0.075643	0.065404	0.074331	0.081571	0.078723	0.06099	0.655993	0.649162	0.531996	0.150431	0.135445	0.15394	0.041704	0.035813	0.02082	0.425443	0.388623	0.366943
102	0.264002	0.205704	0.257609	0.075328	0.06559	0.074195	0.081568	0.078565	0.061111	0.656606	0.649819	0.532514	0.150337	0.135151	0.153681	0.041667	0.035369	0.020986	0.425748	0.389007	0.36742
102.2	0.264863	0.206345	0.257874	0.075342	0.065117	0.074178	0.081523	0.078427	0.06121	0.657261	0.650496	0.532672	0.150134	0.135225	0.1537	0.041355	0.035604	0.021	0.426157	0.389624	0.367803
102.4	0.265206	0.206375	0.258288	0.075678	0.065176	0.074188	0.081904	0.078515	0.061346	0.65769	0.651141	0.532938	0.149924	0.13512	0.153498	0.041197	0.035287	0.021357	0.426246	0.390079	0.368095
102.6	0.265513	0.206744	0.258487	0.075806	0.065699	0.074148	0.081876	0.078585	0.061209	0.657542	0.651622	0.532958	0.149715	0.134709	0.153466	0.041034	0.035566	0.021461	0.426334	0.390367	0.368327
102.8	0.265554	0.20697	0.258544	0.075421	0.066085	0.073875	0.082275	0.078665	0.06135	0.657521	0.652129	0.533068	0.149932	0.134285	0.153264	0.041016	0.035686	0.021597	0.426424	0.39038	0.368471
103	0.265473	0.20709	0.259082	0.075073	0.065912	0.074015	0.082621	0.078823	0.061375	0.657888	0.652652	0.533387	0.149566	0.134283	0.153299	0.04085	0.036096	0.021365	0.42667	0.390549	0.368424
103.2	0.265366	0.207078	0.259225	0.075003	0.065931	0.074057	0.082352	0.07892	0.061597	0.658256	0.653181	0.533646	0.149136	0.134007	0.153223	0.040672	0.036056	0.021328	0.427068	0.39056	0.368835
103.4	0.265334	0.207189	0.259347	0.074542	0.065563	0.074437	0.082268	0.079207	0.061756	0.658682	0.653882	0.533783	0.149144	0.133837	0.153011	0.040799	0.035983	0.021751	0.42737	0.39031	0.369294
103.6	0.264549	0.207545	0.259694	0.074472	0.065428	0.074865	0.08273	0.079502	0.061919	0.659136	0.654361	0.534172	0.149337	0.133701	0.152823	0.04104	0.036053	0.021958	0.427751	0.390589	0.369199
103.8	0.264254	0.207602	0.260017	0.074934	0.065207	0.074682	0.083066	0.079848	0.06191	0.659671	0.654511	0.534346	0.149115	0.134067	0.15266	0.040889	0.03604	0.022198	0.428112	0.390928	0.369679
104	0.264073	0.20761	0.259867	0.075219	0.065038	0.074885	0.083305	0.079952	0.062009	0.65987	0.654788	0.534859	0.149043	0.133879	0.152485	0.040902	0.03582	0.022022	0.428668	0.391207	0.369998
104.2	0.264173	0.20764	0.260396	0.075402	0.065352	0.074688	0.083364	0.080051	0.062118	0.659634	0.65483	0.535383	0.149117	0.133967	0.152138	0.041078	0.035811	0.022048	0.42895	0.391675	0.370244
104.4	0.264206	0.20812	0.260186	0.07518	0.065111	0.074806	0.083635	0.079924	0.062273	0.660453	0.655382	0.535817	0.14931	0.134123	0.151945	0.04154	0.035862	0.022016	0.429103	0.391925	0.369991
104.6	0.264443	0.208039	0.260333	0.07533	0.064906	0.074633	0.08354	0.079814	0.062339	0.661401	0.655745	0.536516	0.149503	0.134034	0.151789	0.041748	0.035786	0.021944	0.429518	0.392295	0.369809
104.8	0.264412	0.208221	0.260532	0.075574	0.065091	0.074896	0.083391	0.079616	0.062439	0.661576	0.655948	0.536775	0.149389	0.133885	0.151704	0.041843	0.035835	0.02193	0.429749	0.392758	0.370589
105	0.264438	0.208457	0.260558	0.075478	0.065166	0.074768	0.08341	0.079771	0.062393	0.662258	0.656429	0.537145	0.149577	0.134538	0.151467	0.041956	0.035827	0.021474	0.4302	0.39309	0.371078
105.2	0.264466	0.208581	0.260742	0.07574	0.065703	0.07473	0.083008	0.079914	0.062323	0.662614	0.656508	0.537645	0.149845	0.134134	0.151827	0.042329	0.035994	0.021198	0.430109	0.393609	0.371395
105.4	0.265028	0.208676	0.260882	0.075817	0.064967	0.074518	0.083078	0.080129	0.062298	0.662936	0.656706	0.538027	0.149892	0.133753	0.151513	0.043042	0.036002	0.021245	0.430458	0.3944	0.371636
105.6	0.265734	0.208822	0.261136	0.075938	0.064756	0.074331	0.082879	0.080123	0.062018	0.663651	0.657218	0.538602	0.149681	0.133893	0.15126	0.043198	0.035443	0.021394	0.430661	0.394774	0.371955
105.8	0.266449	0.209239	0.261451	0.075863	0.064356	0.074175	0.083038	0.079993	0.061948	0.663872	0.657545	0.539208	0.149348	0.133728	0.151335	0.042938	0.035405	0.021299	0.430969	0.395149	0.371885
106	0.267546	0.209413	0.261475	0.075964	0.064717	0.074063	0.082839	0.080155	0.061837	0.664353	0.657744	0.539664	0.148994	0.1337	0.151258	0.042636	0.035454	0.021164	0.431123	0.395413	0.372279
106.2	0.268157	0.209706	0.26123	0.076186	0.064829	0.074144	0.08309	0.080343	0.061585	0.664804	0.657964	0.539889	0.148821	0.133629	0.151485	0.042581	0.035596	0.021248	0.431371	0.395907	0.372687
106.4	0.268271	0.209615	0.261348	0.076351	0.065228	0.074156	0.0833	0.080346	0.061588	0.664901	0.658301	0.54033	0.148789	0.133283	0.151486	0.043023	0.03525	0.021149	0.431739	0.396069	0.373094
106.6	0.26862	0.210328	0.261455	0.076437	0.065641	0.074028	0.083543	0.080277	0.061619	0.66502	0.658736	0.540845	0.148588	0.132781	0.151672	0.042775	0.035757	0.021219	0.431991	0.396207	0.37361
106.8	0.268679	0.210581	0.261606	0.076256	0.065223	0.073797	0.083726	0.080365	0.061702	0.665044	0.65942	0.541126	0.148562	0.132994	0.151553	0.042616	0.035771	0.021088	0.432063	0.396334	0.373812
107	0.269112	0.210482	0.262079	0.07648	0.065419	0.074358	0.083691	0.080662	0.061531	0.665659	0.659934	0.541308	0.148369	0.133116	0.151453	0.042234	0.035971	0.021147	0.43275	0.396252	0.374231
107.2	0.26926	0.211105	0.262102	0.076643	0.065704	0.074305	0.083963	0.080909	0.061897	0.665971	0.66045	0.541551	0.148286	0.133107	0.151244	0.042493	0.035455	0.021456	0.433133	0.396397	0.374873
107.4	0.268734	0.211726	0.262425	0.076523	0.065564	0.07455	0.083694	0.081236	0.061889	0.666417	0.660997	0.54156	0.148526	0.133171	0.151214	0.042639	0.035796	0.021902	0.433485	0.396283	0.375177
107.6	0.268656	0.21183	0.262918	0.076669	0.065729	0.074567	0.083696	0.08115	0.062112	0.666613	0.661096	0.541843	0.148408	0.133709	0.151081	0.042931	0.036027	0.02191	0.434213	0.396767	0.375405
107.8	0.26857	0.211804	0.263053	0.077479	0.065842	0.074359	0.08404	0.081394	0.062312	0.666619	0.661343	0.541955	0.148251	0.134402	0.151279	0.042971	0.035706	0.02204	0.434554	0.397251	0.375867
108	0.268553	0.21228	0.263224	0.077517	0.065894	0.07449	0.083981	0.081325	0.062569	0.666608	0.661918	0.542332	0.148139	0.134738	0.151443	0.042935	0.035684	0.021929	0.434771	0.397402	0.376381
108.2	0.268826	0.212831	0.263615	0.077724	0.066079	0.074596	0.083691	0.081326	0.062711	0.667327	0.662412	0.542557	0.148239	0.134816	0.151163	0.04322	0.035694	0.022278	0.435147	0.397457	0.376581
108.4	0.268967	0.213258	0.263826	0.077696	0.06614	0.074881	0.08355	0.081346	0.063045	0.668323	0.66302	0.542662	0.148269	0.135279	0.151429	0.043363	0.036042	0.022367	0.435966	0.397668	0.376602
108.6	0.268852	0.213342	0.264206	0.077384	0.065939	0.074987	0.083739	0.081499	0.06317	0.668971	0.663342	0.543041	0.148045	0.135375	0.151632	0.043466	0.036057	0.022733	0.436288	0.398149	0.376997
108.8	0.269113	0.21366	0.264381	0.077002	0.065748	0.074947	0.083617	0.081679	0.063048	0.668718	0.663653	0.54305	0.14796	0.135809	0.151847	0.043161	0.036199	0.022812	0.436338	0.398898	0.377453
109	0.269533	0.213792	0.264698	0.076575	0.066043	0.074903	0.083537	0.08182	0.063277	0.669085	0.663938	0.543464	0.147761	0.136044	0.151674	0.042999	0.036329	0.022767	0.436729	0.399621	0.377792
109.2	0.270041	0.214196	0.264989	0.076477	0.066089	0.07474	0.083384	0.081789	0.063691	0.669538	0.664242	0.544149	0.14762	0.135728	0.151858	0.043091	0.036297	0.022746	0.436729	0.400009	0.377729
109.4	0.270381	0.214454	0.265325	0.076357	0.065888	0.074683	0.083715	0.081571	0.063719	0.670154	0.664385	0.544437	0.147469	0.135626	0.151561	0.042939	0.036726	0.022796	0.437257	0.400763	0.377655
109.6	0.270945	0.214565	0.265539	0.076089	0.066186	0.074505	0.083845	0.081272	0.063646	0.670092	0.664636	0.545109	0.147106	0.13559	0.151656	0.042698	0.036836	0.022843	0.437645	0.401141	0.377533
109.8	0.271129	0.214689	0.26583	0.075573	0.066013	0.074557	0.08384	0.081179	0.063609	0.669758	0.664801	0.545644	0.146906	0.135091	0.151854	0.042658	0.037013	0.022858	0.437565	0.401187	0.377532
110	0.271755	0.21444	0.265586	0.075506	0.066669	0.074738	0.083595	0.081098	0.06359	0.670011	0.664855	0.546108	0.146955	0.134698	0.15185	0.043085	0.037044	0.022437	0.43782	0.401711	0.378038
110.2	0.272147	0.214352	0.265788	0.075235	0.066623	0.074918	0.083822	0.080931	0.063413	0.670776	0.665149	0.546272	0.147057	0.134347	0.151874	0.043172	0.037218	0.02234	0.43826	0.402338	0.378415
110.4	0.27211	0.214384	0.265829	0.07533	0.06673	0.074863	0.0841	0.080508	0.06342	0.671281	0.665756	0.546917	0.146995	0.134065	0.151724	0.043303	0.037349	0.022256	0.438527	0.40245	0.378944
110.6	0.272591	0.21454	0.265954	0.074936	0.066473	0.074942	0.084455	0.080535	0.063422	0.671745	0.666079	0.547055	0.14702	0.13398	0.151782	0.043138	0.037574	0.022482	0.438532	0.402797	0.379415
110.8	0.27285	0.214395	0.266246	0.07475	0.066677	0.075154	0.084247	0.080677	0.063203	0.672175	0.666629	0.547225	0.146954	0.133763	0.151495	0.04326	0.037716	0.02228	0.438495	0.403263	0.379546
111	0.273067	0.214354	0.266422	0.074742	0.067269	0.075632	0.084327	0.080761	0.063096	0.672958	0.66689	0.547282	0.147352	0.133391	0.151416	0.043425	0.037538	0.022417	0.439053	0.403381	0.380737
111.2	0.272944	0.214864	0.266485	0.074866	0.067125	0.075255	0.0847	0.080714	0.063386	0.673369	0.667183	0.547585	0.147191	0.133172	0.151415	0.043785	0.037615	0.022362	0.439193	0.403235	0.380989
111.4	0.272402	0.214778	0.266736	0.074868	0.06711	0.075454	0.084272	0.080682	0.063419	0.67385	0.667359	0.547973	0.146882	0.133308	0.151349	0.044169	0.037957	0.02222	0.439595	0.402989	0.381111
111.6	0.27247	0.214639	0.266823	0.075192	0.067191	0.075394	0.084496	0.080716	0.063389	0.674072	0.667782	0.547953	0.146665	0.133587	0.151269	0.044521	0.037923	0.021955	0.440354	0.403274	0.381604
111.8	0.272142	0.215179	0.267065	0.075616	0.067491	0.075428	0.084588	0.08093	0.063138	0.674667	0.66825	0.54849	0.146648	0.133626	0.151373	0.044422	0.037566	0.021829	0.440711	0.403536	0.382258
112	0.27218	0.215435	0.267284	0.075602	0.067658	0.075513	0.084432	0.080982	0.063074	0.675353	0.668545	0.548611	0.14686	0.133764	0.150985	0.04439	0.037469	0.021967	0.441009	0.403559	0.382644
112.2	0.272673	0.215674	0.267596	0.075615	0.067739	0.075433	0.084175	0.08114	0.063057	0.676512	0.668972	0.548775	0.147383	0.133403	0.150563	0.044549	0.037289	0.021982	0.441647	0.403641	0.382561
112.4	0.272479	0.215875	0.267984	0.075426	0.067528	0.075428	0.084371	0.081265	0.062996	0.676843	0.669564	0.549035	0.147306	0.1338	0.151001	0.044294	0.03749	0.022004	0.442019	0.404297	0.383288
112.6	0.27264	0.215665	0.268379	0.075377	0.067091	0.075175	0.084755	0.08122	0.06287	0.67713	0.670003	0.549222	0.147639	0.133835	0.151189	0.044	0.037585	0.021995	0.442082	0.404785	0.383642
112.8	0.27348	0.215734	0.268551	0.075659	0.066807	0.07535	0.084698	0.081393	0.063092	0.677048	0.670681	0.549476	0.147928	0.134353	0.150941	0.043908	0.037729	0.021759	0.442368	0.405178	0.384042
113	0.273485	0.215857	0.269101	0.075767	0.066682	0.075198	0.084869	0.081457	0.0636	0.677219	0.671052	0.549955	0.147705	0.134208	0.150564	0.043821	0.037549	0.021673	0.442867	0.405268	0.384424
113.2	0.273792	0.216681	0.269192	0.075781	0.066673	0.075205	0.084805	0.081567	0.063732	0.677651	0.671727	0.550184	0.147938	0.134066	0.150607	0.044091	0.037071	0.021666	0.443279	0.405649	0.38431
113.4	0.274102	0.216899	0.269422	0.076088	0.066734	0.0751	0.084917	0.081572	0.063739	0.677664	0.672079	0.550273	0.148255	0.133802	0.150584	0.043944	0.037188	0.021371	0.443733	0.406059	0.384843
113.6	0.274724	0.216977	0.269629	0.075933	0.066369	0.075124	0.085015	0.081679	0.063769	0.677232	0.672646	0.550756	0.148359	0.133859	0.151054	0.043907	0.037326	0.021285	0.444105	0.406645	0.38495
113.8	0.27461	0.217188	0.269755	0.076089	0.066014	0.074846	0.084928	0.081561	0.063967	0.677407	0.67304	0.551126	0.148367	0.134134	0.150971	0.043898	0.036911	0.02147	0.444307	0.406772	0.385521
114	0.2755	0.217112	0.269786	0.076029	0.066106	0.07474	0.084856	0.0815	0.064309	0.677948	0.673324	0.551361	0.148413	0.133756	0.150987	0.043633	0.036722	0.02117	0.444868	0.407608	0.385965
114.2	0.27574	0.217525	0.270208	0.076183	0.065956	0.074694	0.085208	0.081486	0.064415	0.678619	0.673595	0.55157	0.148338	0.133621	0.150828	0.043001	0.036879	0.021157	0.445246	0.407804	0.38666
114.4	0.275777	0.217763	0.27016	0.076376	0.065775	0.074635	0.085456	0.081282	0.064539	0.678717	0.674207	0.552235	0.148029	0.133626	0.150488	0.043028	0.03671	0.021334	0.445072	0.408078	0.387106
114.6	0.276233	0.218165	0.270339	0.07608	0.065462	0.074648	0.085504	0.081492	0.064496	0.678821	0.674553	0.552396	0.147983	0.133472	0.150571	0.043138	0.036472	0.021687	0.445311	0.408602	0.387366
114.8	0.276216	0.218291	0.270621	0.07615	0.065818	0.074547	0.085356	0.081595	0.064376	0.6793	0.675087	0.552892	0.147668	0.133405	0.150292	0.043227	0.03636	0.021807	0.44548	0.408679	0.387507
115	0.276337	0.218785	0.270674	0.076162	0.065908	0.074691	0.086044	0.081453	0.064686	0.67977	0.675262	0.553286	0.147557	0.13337	0.150065	0.043301	0.036087	0.022063	0.445589	0.40844	0.388017
115.2	0.276423	0.218847	0.270743	0.076224	0.066377	0.074624	0.086126	0.081551	0.064809	0.679994	0.675339	0.553738	0.146957	0.133323	0.149852	0.043157	0.036115	0.022123	0.445618	0.40824	0.38769
115.4	0.276706	0.219199	0.270861	0.076418	0.066568	0.074952	0.085802	0.081559	0.064837	0.680628	0.675674	0.554082	0.146557	0.133296	0.149373	0.043509	0.035989	0.022362	0.445947	0.408459	0.388051
115.6	0.276984	0.219419	0.270975	0.076602	0.067069	0.075133	0.085901	0.081542	0.064834	0.680655	0.676202	0.554188	0.146434	0.133296	0.149157	0.043219	0.035685	0.022295	0.446415	0.408682	0.388184
115.8	0.277162	0.219533	0.271486	0.076931	0.067379	0.075412	0.085727	0.081515	0.064326	0.680952	0.676281	0.55481	0.146738	0.13318	0.149197	0.043043	0.035527	0.022662	0.446633	0.409025	0.388372
116	0.277506	0.219591	0.271907	0.076959	0.067885	0.075489	0.085847	0.081538	0.064537	0.681427	0.676502	0.554989	0.146816	0.133349	0.149021	0.043239	0.035522	0.022742	0.446548	0.409035	0.38814
116.2	0.278191	0.219564	0.272272	0.077006	0.067997	0.075372	0.085719	0.081644	0.064453	0.681985	0.676908	0.555154	0.146877	0.132951	0.148927	0.043077	0.035443	0.022714	0.446747	0.409497	0.388293
116.4	0.278151	0.219495	0.272718	0.076558	0.068043	0.075704	0.085732	0.081839	0.064323	0.681959	0.677367	0.555543	0.146959	0.132965	0.149429	0.043047	0.035648	0.022607	0.446841	0.409819	0.388987
116.6	0.278371	0.21912	0.273163	0.076261	0.068138	0.07579	0.085847	0.08224	0.064259	0.682139	0.677561	0.555632	0.147205	0.133063	0.149594	0.043039	0.035872	0.022528	0.446939	0.410077	0.389073
116.8	0.278532	0.21936	0.273442	0.07611	0.068014	0.075883	0.085929	0.082669	0.064261	0.682341	0.677911	0.55593	0.147143	0.13312	0.149367	0.043184	0.036003	0.022031	0.447471	0.410391	0.389029
117	0.278333	0.219777	0.273535	0.075852	0.06789	0.075745	0.085866	0.082962	0.064266	0.682759	0.678169	0.556261	0.146975	0.132791	0.149522	0.043199	0.036	0.022098	0.447939	0.410702	0.388999
117.2	0.278669	0.220241	0.273617	0.076149	0.068082	0.075959	0.085548	0.083303	0.064239	0.683133	0.67873	0.556407	0.146962	0.132704	0.149624	0.043557	0.036084	0.02207	0.448334	0.41135	0.388951
117.4	0.278876	0.219959	0.273692	0.076382	0.067923	0.075934	0.085524	0.083484	0.064411	0.683506	0.678928	0.55675	0.14686	0.133055	0.149787	0.043447	0.036403	0.021733	0.448384	0.411825	0.389242
117.6	0.279105	0.219902	0.273843	0.076406	0.067759	0.075732	0.085315	0.083523	0.064563	0.683816	0.679228	0.557224	0.146769	0.133316	0.150068	0.043344	0.036995	0.021458	0.448674	0.412664	0.389424
117.8	0.278838	0.220304	0.274076	0.076145	0.067556	0.075562	0.085267	0.083505	0.064693	0.684269	0.679335	0.557713	0.146574	0.133335	0.150016	0.043639	0.036969	0.021494	0.449157	0.412761	0.390008
118	0.279144	0.220764	0.274352	0.075689	0.067155	0.075807	0.085205	0.083727	0.06479	0.684688	0.679659	0.558138	0.146711	0.13291	0.150252	0.0436	0.037433	0.021278	0.449621	0.413265	0.390374
118.2	0.278914	0.221285	0.274551	0.075952	0.067056	0.075837	0.085449	0.083777	0.064679	0.685082	0.679995	0.558652	0.146819	0.133029	0.150228	0.043651	0.037766	0.021168	0.450024	0.413516	0.391019
118.4	0.278995	0.221625	0.274575	0.076051	0.066762	0.075844	0.08545	0.083862	0.064624	0.685507	0.680486	0.559269	0.146907	0.133236	0.150282	0.043942	0.03792	0.021255	0.450491	0.414018	0.391226
118.6	0.279118	0.222171	0.274682	0.075935	0.066529	0.075764	0.085656	0.083966	0.064641	0.686076	0.680731	0.559707	0.147228	0.133325	0.150568	0.043959	0.038112	0.021609	0.451217	0.414415	0.3915
118.8	0.279188	0.222447	0.274748	0.075997	0.066629	0.075686	0.08577	0.083919	0.064825	0.686735	0.681143	0.560173	0.147342	0.133462	0.150514	0.043871	0.038237	0.02171	0.451555	0.414384	0.391748
119	0.279666	0.222942	0.274724	0.07618	0.066794	0.075745	0.086187	0.083848	0.065246	0.687149	0.68124	0.560614	0.147419	0.133365	0.150493	0.043655	0.038302	0.021817	0.451797	0.414804	0.392127
119.2	0.27999	0.222923	0.274747	0.076451	0.067017	0.07574	0.086131	0.083908	0.065337	0.687602	0.681405	0.560885	0.147469	0.133457	0.150675	0.043377	0.038312	0.021968	0.45236	0.415199	0.392382
119.4	0.280485	0.223339	0.274805	0.077117	0.067063	0.075679	0.086236	0.083767	0.065519	0.687962	0.681895	0.561137	0.147678	0.133405	0.15061	0.04321	0.038318	0.022224	0.452885	0.415543	0.392651
119.6	0.280651	0.223129	0.274971	0.077409	0.067416	0.075598	0.086361	0.083767	0.065635	0.687873	0.68214	0.561411	0.147906	0.133385	0.150806	0.04273	0.038094	0.022385	0.453318	0.415904	0.392634
119.8	0.280858	0.223342	0.275169	0.077854	0.067534	0.075372	0.086428	0.083827	0.065537	0.688199	0.682206	0.561639	0.148372	0.13323	0.150935	0.042644	0.038162	0.022626	0.453642	0.416208	0.392721

## Sheet: BLI Cav1.2
Time (s)	H. suspectum			H. horridum			H. exasperatum			V. salvadorii			V. varius			-ve control (N. kaouthia)			+ve control (L. quinquestriatus)
0	0.072828	0.020643	0.068667	0.039798	0.0251	0.038723	0.029956	0.026607	0.018608	0.051022	0.047282	0.019894	0.022232	0.011517	0.023461	0.021376	0.023488	0.011787	0.051601	0.045298	0.039074
0.2	0.073749	0.021151	0.069519	0.041073	0.025855	0.039961	0.0309	0.027261	0.019133	0.053761	0.050293	0.022006	0.031261	0.018469	0.032707	0.022125	0.023995	0.01197	0.053671	0.046749	0.040545
0.4	0.074819	0.021808	0.070389	0.04227	0.026922	0.041246	0.032237	0.027913	0.020286	0.057055	0.053975	0.024326	0.041312	0.025954	0.04327	0.022774	0.024338	0.012704	0.055896	0.048795	0.042375
0.6	0.076398	0.022475	0.071855	0.043714	0.028032	0.042522	0.033291	0.028403	0.020973	0.060817	0.058383	0.026793	0.052114	0.033846	0.0541	0.023149	0.024649	0.013186	0.058642	0.051237	0.044177
0.8	0.078221	0.023505	0.073298	0.045351	0.029278	0.043969	0.034637	0.029455	0.021871	0.065389	0.063005	0.029263	0.063168	0.041679	0.06571	0.023675	0.025173	0.013634	0.061787	0.053897	0.046547
1	0.080046	0.024564	0.075111	0.046896	0.030757	0.04525	0.035967	0.030584	0.022984	0.070231	0.06805	0.032109	0.07445	0.04992	0.077092	0.024518	0.025447	0.014159	0.064726	0.056493	0.048943
1.2	0.081957	0.025543	0.076874	0.048342	0.032122	0.046841	0.037341	0.031569	0.024064	0.075533	0.073747	0.035219	0.085553	0.05801	0.08848	0.025368	0.02585	0.014118	0.067878	0.059489	0.05163
1.4	0.084192	0.026762	0.078411	0.049689	0.033687	0.048085	0.038641	0.032149	0.025042	0.081249	0.079546	0.038181	0.095976	0.065639	0.099231	0.025786	0.026624	0.014503	0.071127	0.062731	0.054451
1.6	0.086235	0.028123	0.080093	0.05108	0.034988	0.049307	0.040032	0.033278	0.026225	0.087112	0.085322	0.041381	0.105406	0.072232	0.109104	0.026154	0.026823	0.014766	0.074313	0.065949	0.05727
1.8	0.088496	0.02942	0.082145	0.052089	0.036391	0.050655	0.040748	0.033806	0.027011	0.092729	0.090822	0.044342	0.113793	0.07808	0.117829	0.026659	0.026796	0.014931	0.077236	0.069062	0.059813
2	0.090514	0.030958	0.083981	0.053175	0.037763	0.051852	0.041345	0.034504	0.027661	0.09814	0.09621	0.047418	0.120884	0.082816	0.124774	0.02687	0.026783	0.015154	0.080163	0.072071	0.062404
2.2	0.092391	0.032273	0.085779	0.054031	0.0389	0.052985	0.041758	0.034992	0.028499	0.103189	0.100656	0.050235	0.125944	0.085863	0.129565	0.027242	0.02673	0.015253	0.082443	0.074917	0.064512
2.4	0.0937	0.033089	0.087395	0.054884	0.03959	0.053628	0.042067	0.035336	0.028821	0.108087	0.105372	0.052887	0.130421	0.088358	0.133854	0.027392	0.026902	0.015634	0.08496	0.077373	0.066758
2.6	0.094994	0.034302	0.089055	0.055293	0.040087	0.053997	0.042444	0.035086	0.029283	0.112901	0.110265	0.055543	0.134025	0.090326	0.137904	0.027861	0.0268	0.016124	0.087432	0.079902	0.069204
2.8	0.096141	0.035185	0.09051	0.0559	0.040617	0.054689	0.042769	0.035396	0.02992	0.117531	0.114677	0.057916	0.137829	0.092015	0.141494	0.027922	0.026954	0.016437	0.090012	0.082663	0.071527
3	0.097489	0.03592	0.092269	0.056236	0.041018	0.055221	0.04325	0.035698	0.030454	0.122126	0.119237	0.060391	0.141317	0.09412	0.144978	0.028253	0.026924	0.016795	0.092629	0.085095	0.073944
3.2	0.098907	0.036784	0.093805	0.057252	0.041178	0.055801	0.043799	0.036018	0.030602	0.126612	0.123975	0.063209	0.144751	0.095568	0.148159	0.028166	0.026968	0.017021	0.095007	0.087199	0.076264
3.4	0.099959	0.037646	0.095251	0.05774	0.041905	0.055951	0.044089	0.035908	0.031093	0.130882	0.127832	0.065438	0.148159	0.097083	0.15133	0.028472	0.027601	0.017094	0.097517	0.089712	0.078376
3.6	0.101008	0.03822	0.096154	0.057994	0.042035	0.056361	0.044227	0.036501	0.031653	0.135383	0.131788	0.067864	0.151137	0.098807	0.154364	0.02874	0.027763	0.017851	0.100075	0.091969	0.080358
3.8	0.101577	0.0387	0.0977	0.058729	0.042547	0.056715	0.044521	0.036869	0.031879	0.139461	0.135596	0.069778	0.154096	0.100182	0.157498	0.028983	0.027838	0.017899	0.102576	0.094383	0.082695
4	0.102481	0.039002	0.099157	0.059028	0.042669	0.057302	0.044667	0.03747	0.032258	0.143698	0.139271	0.072513	0.156939	0.102112	0.159896	0.029035	0.028155	0.018006	0.104998	0.096611	0.084855
4.2	0.10347	0.039436	0.100316	0.059392	0.042859	0.057856	0.044853	0.037641	0.032759	0.1475	0.143165	0.074935	0.159273	0.104137	0.162674	0.029319	0.028696	0.017991	0.107403	0.09889	0.08716
4.4	0.104122	0.03969	0.101564	0.059618	0.04308	0.058401	0.045176	0.037972	0.033545	0.151385	0.146832	0.076901	0.161854	0.105633	0.165131	0.02925	0.028999	0.018546	0.109747	0.101436	0.089595
4.6	0.105397	0.040002	0.102945	0.060089	0.043275	0.058583	0.045326	0.038206	0.033615	0.155312	0.150714	0.078747	0.163941	0.106784	0.167173	0.029217	0.029087	0.01845	0.112318	0.103742	0.091713
4.8	0.106516	0.040622	0.103767	0.060299	0.043572	0.059036	0.045932	0.039075	0.034075	0.159089	0.154272	0.080543	0.165909	0.107904	0.169488	0.029506	0.029212	0.018362	0.114832	0.105671	0.094014
5	0.107438	0.041129	0.104444	0.06053	0.043837	0.05939	0.046266	0.03988	0.034587	0.162633	0.158266	0.082262	0.167989	0.109436	0.171168	0.030228	0.029585	0.018194	0.117107	0.107539	0.095827
5.2	0.108609	0.041567	0.105017	0.060362	0.043792	0.059888	0.046874	0.040229	0.034818	0.166479	0.162349	0.083819	0.169991	0.110986	0.173121	0.030429	0.030077	0.017623	0.119525	0.10972	0.097941
5.4	0.109834	0.042113	0.105623	0.060705	0.044469	0.05972	0.047165	0.040449	0.03526	0.170283	0.165862	0.085141	0.171616	0.112095	0.175032	0.030248	0.030502	0.017909	0.121705	0.111643	0.099896
5.6	0.110831	0.042542	0.10622	0.060909	0.044365	0.059976	0.047594	0.041396	0.035463	0.173473	0.16916	0.086483	0.173892	0.113062	0.176952	0.030915	0.030598	0.017894	0.123591	0.113533	0.101466
5.8	0.112191	0.043256	0.106914	0.06126	0.044637	0.060104	0.04754	0.041502	0.03531	0.176491	0.172502	0.087974	0.175918	0.114207	0.178723	0.031078	0.030447	0.017917	0.125434	0.115701	0.103064
6	0.113255	0.044277	0.107212	0.061655	0.04503	0.060411	0.047702	0.042135	0.035266	0.179929	0.175776	0.089744	0.178033	0.115134	0.180055	0.031012	0.030587	0.018284	0.127277	0.11774	0.104762
6.2	0.114317	0.044512	0.108135	0.061831	0.045257	0.060396	0.048093	0.042245	0.035315	0.183023	0.178615	0.090971	0.179634	0.115883	0.181615	0.031216	0.030702	0.018545	0.129128	0.119686	0.106112
6.4	0.115452	0.045039	0.109314	0.062174	0.045484	0.060283	0.04834	0.042894	0.034841	0.186312	0.181949	0.092246	0.18108	0.116935	0.183349	0.031237	0.03085	0.018839	0.130994	0.121486	0.107939
6.6	0.116659	0.045765	0.109836	0.062298	0.04591	0.060255	0.048673	0.042992	0.034505	0.189298	0.185015	0.09365	0.182583	0.117573	0.184553	0.031214	0.030493	0.019235	0.132977	0.123395	0.109861
6.8	0.117502	0.046105	0.11094	0.062667	0.045973	0.060686	0.048858	0.043053	0.034378	0.192365	0.187875	0.095424	0.184171	0.118044	0.185869	0.031206	0.030615	0.019449	0.134879	0.125181	0.111261
7	0.118442	0.046649	0.111785	0.062807	0.046051	0.06054	0.049313	0.042732	0.034195	0.195475	0.190712	0.097158	0.185649	0.118853	0.1875	0.031556	0.030398	0.019754	0.136903	0.126694	0.112955
7.2	0.118877	0.047434	0.112406	0.062984	0.046193	0.061049	0.049642	0.042944	0.033891	0.198569	0.19359	0.098709	0.187083	0.119529	0.189115	0.031512	0.030085	0.019975	0.138767	0.128531	0.114504
7.4	0.119617	0.047941	0.113193	0.063156	0.04691	0.061122	0.04972	0.042998	0.034054	0.201752	0.196258	0.100151	0.188441	0.120233	0.190205	0.031724	0.030349	0.020112	0.140769	0.130706	0.115863
7.6	0.120214	0.047843	0.114357	0.063503	0.046891	0.061689	0.049912	0.043353	0.033915	0.204946	0.198841	0.101552	0.190188	0.121069	0.191664	0.031494	0.030217	0.020486	0.14274	0.132291	0.117626
7.8	0.120952	0.048027	0.11542	0.064097	0.047142	0.061901	0.050183	0.043532	0.034047	0.20806	0.201549	0.103381	0.19173	0.121666	0.192916	0.03159	0.030365	0.020303	0.144664	0.134061	0.119621
8	0.121844	0.048212	0.116144	0.064052	0.047246	0.062354	0.050367	0.043838	0.033954	0.211207	0.204107	0.105147	0.192819	0.122677	0.193862	0.031569	0.030455	0.020438	0.146242	0.135796	0.121486
8.2	0.122547	0.048788	0.11732	0.064286	0.047028	0.062503	0.050387	0.043709	0.034257	0.213818	0.207011	0.106499	0.194546	0.123832	0.195055	0.031555	0.030185	0.020243	0.148186	0.137504	0.123241
8.4	0.123041	0.049304	0.118275	0.064595	0.047196	0.063132	0.050482	0.04392	0.034645	0.216913	0.209613	0.107961	0.195527	0.124389	0.195921	0.031891	0.03008	0.020283	0.150186	0.139215	0.125084
8.6	0.123888	0.04986	0.119	0.064949	0.047222	0.063177	0.050658	0.044167	0.034983	0.219631	0.21259	0.109651	0.196813	0.125055	0.196785	0.0322	0.02997	0.019989	0.152279	0.140881	0.126453
8.8	0.12462	0.050276	0.119777	0.065167	0.047256	0.063634	0.050925	0.044502	0.034948	0.222286	0.215596	0.11113	0.198179	0.125773	0.197887	0.032333	0.03035	0.019558	0.154453	0.142397	0.128039
9	0.125339	0.050816	0.120683	0.065566	0.046911	0.063796	0.05086	0.044917	0.035241	0.224991	0.218602	0.11229	0.1994	0.12671	0.198617	0.032711	0.030941	0.019594	0.156172	0.143895	0.129682
9.2	0.126115	0.051028	0.121292	0.065749	0.046725	0.063411	0.051085	0.044963	0.035697	0.227692	0.221397	0.113388	0.200514	0.127454	0.199543	0.032724	0.031016	0.019418	0.157948	0.145513	0.131546
9.4	0.12695	0.05137	0.121999	0.066234	0.047142	0.062959	0.051179	0.045002	0.036183	0.230084	0.224004	0.114536	0.20145	0.127844	0.200547	0.032447	0.031124	0.019486	0.159424	0.14714	0.133216
9.6	0.128035	0.051885	0.122293	0.066281	0.046833	0.062882	0.051516	0.045489	0.036093	0.232224	0.226632	0.116095	0.202822	0.12868	0.201532	0.033067	0.031403	0.01949	0.160884	0.149012	0.134901
9.8	0.128794	0.052343	0.122925	0.066575	0.047005	0.062502	0.051742	0.04538	0.036149	0.234831	0.229463	0.117778	0.203361	0.129316	0.202329	0.032895	0.031545	0.019621	0.162438	0.150677	0.136728
10	0.129741	0.052602	0.123522	0.066572	0.047437	0.063026	0.051834	0.045253	0.036288	0.237338	0.232122	0.119252	0.204453	0.13008	0.202727	0.032999	0.031787	0.01955	0.164161	0.152207	0.138335
10.2	0.130572	0.052413	0.124745	0.066256	0.047773	0.062757	0.052405	0.045221	0.036426	0.239372	0.234567	0.120611	0.205022	0.130913	0.203557	0.033036	0.031935	0.019373	0.165964	0.153782	0.139691
10.4	0.131516	0.052694	0.125147	0.066318	0.048073	0.06315	0.052373	0.045525	0.036603	0.241812	0.236618	0.122487	0.205674	0.131345	0.20399	0.033165	0.032551	0.019328	0.167387	0.155493	0.141336
10.6	0.13207	0.052636	0.125309	0.066243	0.048269	0.06314	0.052467	0.045075	0.036317	0.244203	0.239167	0.123762	0.206477	0.131444	0.204441	0.033326	0.032568	0.019662	0.16915	0.156923	0.142788
10.8	0.132476	0.052909	0.125974	0.066304	0.048198	0.063705	0.052841	0.044844	0.036353	0.246742	0.24166	0.125052	0.20696	0.131718	0.205428	0.033777	0.033012	0.019917	0.170741	0.158415	0.144292
11	0.133333	0.053063	0.126465	0.066356	0.048468	0.063872	0.053081	0.045056	0.036512	0.249155	0.243656	0.125956	0.207794	0.132336	0.20644	0.034111	0.033312	0.020197	0.172673	0.160086	0.146037
11.2	0.134001	0.053532	0.127225	0.066297	0.04876	0.064582	0.053285	0.045378	0.036588	0.251638	0.246017	0.126726	0.208363	0.132841	0.20715	0.034295	0.033494	0.02031	0.174147	0.16176	0.147452
11.4	0.134752	0.05355	0.128115	0.066642	0.049076	0.064851	0.053343	0.045717	0.036726	0.253963	0.248239	0.128215	0.209266	0.13296	0.207526	0.034737	0.03401	0.020656	0.175893	0.163547	0.149127
11.6	0.135667	0.053485	0.128548	0.06664	0.048952	0.065351	0.053629	0.046285	0.036719	0.25649	0.250275	0.129207	0.210279	0.13349	0.208449	0.03468	0.033766	0.020626	0.177771	0.165013	0.150553
11.8	0.136701	0.053845	0.129339	0.067066	0.048996	0.065412	0.053619	0.046616	0.036996	0.258858	0.252527	0.130584	0.210955	0.133778	0.208801	0.035046	0.033751	0.020667	0.1798	0.166536	0.152019
12	0.137221	0.054305	0.130229	0.066913	0.049409	0.065508	0.053729	0.046909	0.036948	0.260974	0.254404	0.131617	0.211901	0.133681	0.209154	0.034927	0.033731	0.020942	0.181486	0.168016	0.153334
12.2	0.137892	0.054978	0.13123	0.067081	0.049156	0.065486	0.053792	0.047442	0.03732	0.26325	0.256455	0.132535	0.21292	0.134097	0.209779	0.034795	0.033578	0.021114	0.183679	0.169578	0.154675
12.4	0.13843	0.055505	0.131858	0.067594	0.04937	0.066111	0.053841	0.047882	0.037443	0.265687	0.258547	0.133528	0.213415	0.133636	0.210014	0.03485	0.034223	0.021294	0.185425	0.171145	0.156258
12.6	0.139092	0.055966	0.132595	0.06795	0.049092	0.066325	0.054018	0.04867	0.037318	0.267701	0.260353	0.135015	0.214776	0.134177	0.210463	0.034607	0.034541	0.021473	0.18705	0.17268	0.157612
12.8	0.139965	0.056362	0.133792	0.068335	0.048863	0.066669	0.054064	0.049236	0.037278	0.270048	0.262626	0.136098	0.215556	0.134231	0.21131	0.034354	0.034749	0.021521	0.188928	0.173822	0.159289
13	0.140876	0.057041	0.134692	0.068702	0.048728	0.066686	0.053955	0.049295	0.037747	0.272103	0.264599	0.137077	0.216167	0.134143	0.21178	0.034236	0.034452	0.022251	0.190667	0.175354	0.160741
13.2	0.141474	0.057388	0.13502	0.068886	0.048981	0.066384	0.054281	0.049773	0.038245	0.273859	0.266561	0.137821	0.216648	0.134244	0.212337	0.034337	0.034196	0.022097	0.192614	0.176863	0.162387
13.4	0.142143	0.057918	0.135892	0.068974	0.049229	0.066646	0.054597	0.049952	0.038096	0.275888	0.268905	0.139066	0.217382	0.13436	0.213188	0.034065	0.034424	0.022226	0.194241	0.178231	0.163481
13.6	0.142718	0.058299	0.136457	0.069159	0.049609	0.066821	0.054989	0.050314	0.038031	0.2778	0.270988	0.140391	0.218283	0.134748	0.214151	0.034092	0.034756	0.022282	0.19576	0.179716	0.16487
13.8	0.143215	0.058545	0.13698	0.068929	0.050061	0.066789	0.055267	0.050265	0.038168	0.279872	0.273136	0.141352	0.218749	0.135343	0.214907	0.033839	0.034695	0.022259	0.197189	0.181185	0.165845
14	0.143996	0.058638	0.137599	0.068706	0.050408	0.067158	0.055129	0.050264	0.038126	0.281711	0.274889	0.142702	0.219564	0.135886	0.215387	0.03394	0.034626	0.022031	0.198728	0.182752	0.16722
14.2	0.144369	0.058646	0.138498	0.068304	0.050576	0.066877	0.055421	0.050141	0.038249	0.283667	0.276568	0.143683	0.219907	0.135862	0.215924	0.033976	0.034723	0.022152	0.200111	0.184146	0.168378
14.4	0.145036	0.058968	0.138676	0.068703	0.050881	0.067187	0.055256	0.049761	0.038321	0.2859	0.277936	0.144707	0.22056	0.135811	0.216355	0.034235	0.034921	0.022607	0.201402	0.185504	0.169768
14.6	0.145548	0.059061	0.139266	0.068788	0.050994	0.067171	0.055694	0.049498	0.037987	0.287856	0.279894	0.145358	0.221186	0.136179	0.216791	0.034752	0.034858	0.022787	0.202963	0.186768	0.171157
14.8	0.146339	0.059459	0.139754	0.068807	0.050945	0.067937	0.056039	0.049523	0.038399	0.289528	0.281457	0.145876	0.22134	0.136743	0.217556	0.035311	0.035161	0.022623	0.204248	0.18841	0.172758
15	0.146889	0.059994	0.140722	0.068577	0.051413	0.068043	0.056217	0.049432	0.038176	0.291448	0.282799	0.146813	0.221725	0.137156	0.218218	0.035529	0.035001	0.022706	0.205793	0.189851	0.174185
15.2	0.147306	0.060398	0.141079	0.068587	0.051293	0.068471	0.056478	0.049499	0.038029	0.293343	0.28449	0.148136	0.22176	0.13728	0.218354	0.035963	0.035145	0.02263	0.207281	0.191408	0.175595
15.4	0.147639	0.060942	0.141685	0.068958	0.05128	0.068359	0.056656	0.049571	0.038078	0.295404	0.285981	0.149666	0.222138	0.137844	0.218777	0.036313	0.035378	0.022737	0.209119	0.192769	0.177187
15.6	0.148185	0.061124	0.142138	0.068955	0.051275	0.068401	0.057003	0.049645	0.038412	0.297259	0.287956	0.150435	0.222201	0.138154	0.218858	0.036174	0.034936	0.022645	0.21067	0.193955	0.178531
15.8	0.148711	0.061435	0.1428	0.069325	0.051514	0.068121	0.056755	0.049496	0.038555	0.298719	0.289861	0.151144	0.222858	0.138194	0.21882	0.036645	0.035252	0.022588	0.212229	0.195315	0.180009
16	0.148828	0.061897	0.142968	0.069219	0.051579	0.068335	0.056964	0.049191	0.03849	0.300315	0.291342	0.151874	0.223476	0.137704	0.218923	0.036945	0.035324	0.02261	0.213569	0.19685	0.181537
16.2	0.149568	0.062157	0.143273	0.069661	0.051369	0.068778	0.056994	0.049467	0.038538	0.302315	0.293096	0.152961	0.223973	0.138153	0.219379	0.036911	0.03553	0.022395	0.215145	0.198604	0.183034
16.4	0.150085	0.062457	0.143812	0.070482	0.051306	0.06921	0.056853	0.049304	0.038382	0.303937	0.295185	0.154169	0.224611	0.138229	0.21934	0.03686	0.035915	0.022016	0.216605	0.200069	0.184392
16.6	0.151044	0.062873	0.144545	0.070733	0.051187	0.06956	0.056831	0.049905	0.038399	0.305865	0.29705	0.154838	0.22516	0.138755	0.219642	0.037426	0.035651	0.022215	0.218147	0.201586	0.185721
16.8	0.151958	0.063345	0.145296	0.071093	0.051301	0.069829	0.056731	0.049732	0.038675	0.307695	0.299183	0.155621	0.225561	0.138736	0.220124	0.037517	0.035727	0.022062	0.220131	0.203146	0.18705
17	0.152428	0.063984	0.145751	0.071663	0.051539	0.069365	0.056966	0.049623	0.039235	0.309429	0.300747	0.156113	0.225696	0.138804	0.22036	0.037469	0.035791	0.022291	0.221542	0.204876	0.188263
17.2	0.152806	0.064401	0.146258	0.071889	0.05192	0.069262	0.057177	0.050182	0.039334	0.311155	0.302443	0.156637	0.226399	0.138921	0.220377	0.037939	0.035799	0.021733	0.223076	0.206227	0.189432
17.4	0.153525	0.064836	0.146913	0.072143	0.052074	0.069423	0.057275	0.050495	0.039322	0.313393	0.304274	0.15732	0.22685	0.13889	0.220872	0.037543	0.035749	0.022096	0.224327	0.207596	0.190101
17.6	0.154319	0.065206	0.147404	0.072065	0.052452	0.069447	0.057372	0.050737	0.039604	0.315167	0.306142	0.158122	0.227137	0.139577	0.221332	0.036937	0.035881	0.022058	0.225567	0.209106	0.191237
17.8	0.155258	0.065699	0.148029	0.071871	0.05255	0.069341	0.057357	0.0507	0.039549	0.316941	0.307817	0.158746	0.227303	0.140356	0.221685	0.037115	0.035445	0.022617	0.226961	0.21037	0.192295
18	0.155915	0.065496	0.149104	0.071871	0.052483	0.069207	0.057356	0.05088	0.039359	0.318629	0.309034	0.159657	0.227892	0.140261	0.222068	0.037139	0.035761	0.022515	0.22835	0.211498	0.193861
18.2	0.156716	0.06573	0.149874	0.071948	0.05259	0.069137	0.057576	0.050946	0.03976	0.320302	0.310634	0.160654	0.228396	0.140116	0.222549	0.037015	0.03565	0.022497	0.229689	0.212707	0.195136
18.4	0.157718	0.065871	0.150731	0.071956	0.052888	0.069026	0.057816	0.051106	0.039786	0.321697	0.311772	0.161424	0.228993	0.140543	0.222833	0.037022	0.035685	0.023259	0.230961	0.214296	0.196359
18.6	0.158429	0.065867	0.151262	0.071894	0.053142	0.069358	0.058138	0.051492	0.039795	0.323022	0.312815	0.162382	0.229322	0.140615	0.222899	0.037318	0.035681	0.023363	0.232505	0.215813	0.197674
18.8	0.159103	0.066224	0.152184	0.071503	0.05308	0.069473	0.058211	0.05152	0.039744	0.324636	0.31452	0.163086	0.22975	0.140708	0.223312	0.03713	0.035864	0.023644	0.233914	0.217113	0.19912
19	0.159421	0.066336	0.153178	0.071602	0.053205	0.069293	0.058471	0.051327	0.039831	0.326281	0.31599	0.164096	0.23009	0.141075	0.22355	0.03731	0.03599	0.024123	0.23533	0.218231	0.200526
19.2	0.159966	0.066548	0.153455	0.071761	0.052862	0.06929	0.058175	0.05152	0.04028	0.327752	0.317618	0.164944	0.230617	0.141213	0.223859	0.037368	0.036249	0.024381	0.236794	0.219421	0.20235
19.4	0.160285	0.06702	0.154332	0.071885	0.052922	0.069126	0.05801	0.051528	0.041187	0.329198	0.319454	0.165584	0.23126	0.141395	0.224339	0.037304	0.036518	0.024308	0.23834	0.220453	0.203714
19.6	0.160635	0.066819	0.1547	0.071771	0.052952	0.069045	0.057958	0.051511	0.041107	0.330193	0.321532	0.165976	0.231926	0.141205	0.224315	0.037488	0.036766	0.024034	0.239718	0.221542	0.20499
19.8	0.16104	0.067004	0.155525	0.071982	0.053027	0.069126	0.057824	0.051467	0.041243	0.331545	0.323237	0.166502	0.232781	0.141242	0.224462	0.037819	0.037093	0.023904	0.240989	0.222693	0.206459
20	0.161311	0.067154	0.155735	0.072032	0.05284	0.069495	0.057911	0.051015	0.041073	0.333292	0.324764	0.16771	0.233066	0.140876	0.224899	0.037645	0.037068	0.02387	0.242806	0.223811	0.207636
20.2	0.161786	0.066979	0.156213	0.072311	0.052812	0.069794	0.057558	0.050967	0.041352	0.335225	0.326375	0.168832	0.233557	0.141147	0.225238	0.037545	0.036996	0.024017	0.244542	0.22524	0.20893
20.4	0.162075	0.067453	0.15671	0.072267	0.052862	0.069921	0.057656	0.050993	0.04141	0.336839	0.328065	0.169006	0.23438	0.140821	0.225389	0.037615	0.036548	0.024125	0.246009	0.226653	0.209878
20.6	0.162576	0.068105	0.157213	0.072122	0.052909	0.070445	0.05763	0.051034	0.041692	0.338518	0.329232	0.169374	0.234822	0.140767	0.225642	0.037833	0.036616	0.02388	0.247574	0.228036	0.211035
20.8	0.162753	0.06861	0.157679	0.072267	0.053171	0.070332	0.057628	0.051413	0.041871	0.340248	0.330397	0.170278	0.2351	0.141415	0.225929	0.037625	0.036822	0.023478	0.249005	0.229341	0.211978
21	0.162854	0.069064	0.157948	0.072437	0.053304	0.069929	0.057926	0.051821	0.042205	0.342036	0.331553	0.1711	0.235324	0.141475	0.226022	0.037914	0.037023	0.023304	0.250018	0.230436	0.212846
21.2	0.163587	0.069524	0.158379	0.072502	0.053526	0.070334	0.057939	0.052214	0.042243	0.34373	0.332905	0.171394	0.235913	0.141327	0.226306	0.038412	0.037039	0.022864	0.251438	0.231563	0.213616
21.4	0.16408	0.069962	0.15924	0.072689	0.053468	0.070675	0.058097	0.052995	0.042561	0.345367	0.334194	0.172127	0.235928	0.141645	0.226579	0.038099	0.037264	0.023163	0.252441	0.232438	0.214343
21.6	0.164694	0.070263	0.159848	0.072529	0.053485	0.070721	0.058342	0.053066	0.042367	0.346754	0.335735	0.172809	0.236229	0.142463	0.226802	0.037909	0.037947	0.022863	0.253919	0.233705	0.215257
21.8	0.165312	0.070569	0.160842	0.072813	0.053699	0.070807	0.058628	0.053398	0.042478	0.348001	0.336586	0.173625	0.236458	0.142599	0.226971	0.038291	0.037838	0.022822	0.255322	0.234768	0.216319
22	0.166155	0.070307	0.161576	0.072772	0.053829	0.070773	0.058878	0.053912	0.042348	0.349482	0.338261	0.174636	0.236692	0.14222	0.227614	0.038454	0.038259	0.022532	0.256479	0.235904	0.217295
22.2	0.167025	0.07052	0.162134	0.072823	0.053925	0.070713	0.058912	0.054222	0.04236	0.350844	0.339787	0.175803	0.237255	0.1423	0.227869	0.039049	0.038335	0.022899	0.257915	0.23729	0.21851
22.4	0.168002	0.070658	0.162962	0.072784	0.05429	0.070801	0.059421	0.054537	0.042347	0.351999	0.340694	0.176158	0.237787	0.142985	0.22798	0.039397	0.038478	0.023415	0.259313	0.238592	0.219494
22.6	0.168538	0.070888	0.163123	0.07266	0.054481	0.071234	0.059658	0.054822	0.042438	0.353468	0.342013	0.176901	0.23805	0.143044	0.22793	0.039827	0.038547	0.023288	0.260473	0.239474	0.220643
22.8	0.169283	0.071291	0.163835	0.072603	0.054237	0.071134	0.060052	0.054766	0.042774	0.354967	0.343807	0.177396	0.238602	0.143564	0.228412	0.039579	0.039177	0.023199	0.261659	0.240669	0.222089
23	0.16987	0.071422	0.164185	0.072909	0.054446	0.071271	0.060499	0.054785	0.043012	0.356154	0.345011	0.177941	0.238876	0.144076	0.228832	0.039629	0.038925	0.023257	0.262665	0.24165	0.223382
23.2	0.170557	0.071634	0.164893	0.072926	0.054678	0.07115	0.060344	0.054742	0.04308	0.357282	0.346535	0.17857	0.239306	0.144256	0.229584	0.039763	0.038851	0.023477	0.263847	0.242384	0.224639
23.4	0.170964	0.071826	0.165405	0.073022	0.055071	0.071015	0.060651	0.055078	0.042941	0.358521	0.347757	0.179462	0.239271	0.144364	0.229645	0.04013	0.038985	0.02331	0.264883	0.243477	0.225757
23.6	0.171327	0.071718	0.165574	0.072994	0.055183	0.070982	0.061069	0.054603	0.042564	0.359616	0.349214	0.17957	0.239385	0.144528	0.229864	0.040441	0.03926	0.023197	0.265996	0.244575	0.227358
23.8	0.171687	0.071922	0.16589	0.073111	0.055125	0.071095	0.061422	0.054859	0.042683	0.36105	0.35026	0.180128	0.239468	0.14445	0.230251	0.04039	0.038674	0.023636	0.267162	0.245561	0.228734
24	0.172087	0.072525	0.166036	0.072696	0.054987	0.071154	0.061373	0.054604	0.042601	0.362451	0.350764	0.181036	0.239297	0.144465	0.230789	0.04043	0.038442	0.024175	0.26874	0.246934	0.230036
24.2	0.172532	0.073201	0.166238	0.072469	0.055051	0.071406	0.061437	0.054519	0.043087	0.363683	0.351563	0.181631	0.239727	0.144694	0.230881	0.040748	0.038252	0.02426	0.269827	0.248582	0.231541
24.4	0.173021	0.073636	0.166688	0.072269	0.055099	0.071271	0.061635	0.054867	0.043345	0.365079	0.352768	0.181856	0.23998	0.144728	0.230916	0.040639	0.038059	0.023928	0.271124	0.249705	0.232462
24.6	0.173468	0.073984	0.16701	0.072684	0.055218	0.071285	0.061643	0.055207	0.043353	0.366333	0.353869	0.182835	0.239826	0.144808	0.231024	0.040659	0.038271	0.023614	0.272492	0.25098	0.233467
24.8	0.174063	0.073999	0.167247	0.072828	0.055288	0.071113	0.061593	0.055484	0.043451	0.367678	0.35493	0.183343	0.239582	0.145033	0.231121	0.041131	0.03848	0.023923	0.273545	0.252305	0.234361
25	0.174737	0.074024	0.16735	0.072994	0.055219	0.071051	0.061964	0.055314	0.043969	0.36885	0.356003	0.183707	0.240074	0.144695	0.230936	0.041373	0.038886	0.023975	0.274821	0.253509	0.235318
25.2	0.175606	0.074481	0.16838	0.073387	0.055204	0.071385	0.061943	0.055379	0.044045	0.369928	0.357116	0.183664	0.240215	0.144397	0.231082	0.041486	0.038997	0.024091	0.276093	0.254561	0.236465
25.4	0.17588	0.074601	0.169388	0.073743	0.055162	0.071476	0.061982	0.055549	0.043542	0.370925	0.358154	0.184271	0.240243	0.144384	0.231091	0.041589	0.03917	0.024547	0.277486	0.255656	0.237581
25.6	0.176501	0.074736	0.169993	0.074225	0.055276	0.071278	0.061845	0.055181	0.04305	0.371884	0.35961	0.184803	0.2402	0.144632	0.231021	0.041819	0.039499	0.024751	0.279119	0.257185	0.238502
25.8	0.17693	0.074652	0.170954	0.074678	0.055226	0.071562	0.061822	0.055309	0.043262	0.372835	0.360548	0.185876	0.240441	0.144179	0.231231	0.041923	0.039602	0.024957	0.280641	0.2583	0.239631
26	0.177346	0.074748	0.171017	0.074718	0.055053	0.071283	0.062019	0.055044	0.043013	0.374012	0.36182	0.18638	0.240743	0.144142	0.231322	0.041805	0.039648	0.025251	0.282087	0.259731	0.240733
26.2	0.177879	0.075211	0.172056	0.07456	0.055126	0.070869	0.062133	0.054958	0.043339	0.375047	0.362633	0.187034	0.241361	0.144428	0.231762	0.041914	0.03976	0.025481	0.283728	0.261024	0.242001
26.4	0.178347	0.075329	0.172625	0.074654	0.055049	0.071304	0.062282	0.055337	0.043573	0.376222	0.363493	0.187477	0.241432	0.144813	0.231905	0.041354	0.039796	0.025442	0.284979	0.262023	0.242703
26.6	0.178567	0.075273	0.173072	0.074581	0.055107	0.071348	0.062495	0.05512	0.04347	0.377336	0.364767	0.188045	0.241339	0.14444	0.231668	0.041407	0.039614	0.025575	0.285984	0.263201	0.243623
26.8	0.179109	0.075569	0.173994	0.074777	0.055097	0.071475	0.062919	0.055193	0.043773	0.378609	0.365878	0.188471	0.241541	0.144878	0.232285	0.04125	0.039828	0.025294	0.287146	0.264568	0.244689
27	0.179492	0.075777	0.174333	0.07467	0.055492	0.071514	0.062997	0.054989	0.043432	0.379777	0.36723	0.189036	0.24179	0.144733	0.232457	0.041325	0.039178	0.025488	0.288352	0.265645	0.245555
27.2	0.180023	0.075859	0.174548	0.074632	0.055778	0.071207	0.062855	0.054623	0.04345	0.380812	0.3681	0.190012	0.24206	0.145119	0.23275	0.04148	0.039118	0.025702	0.28933	0.266713	0.246774
27.4	0.180471	0.076199	0.174776	0.074278	0.056018	0.071263	0.062902	0.054954	0.043508	0.38202	0.368811	0.190644	0.242222	0.145302	0.232519	0.041653	0.038901	0.025475	0.29047	0.268161	0.248026
27.6	0.180654	0.076357	0.175022	0.074055	0.055946	0.071437	0.062981	0.054762	0.043807	0.382855	0.370126	0.191211	0.242293	0.145588	0.23296	0.041571	0.038995	0.02532	0.29181	0.269177	0.249113
27.8	0.180871	0.076819	0.175108	0.073586	0.055855	0.071637	0.062927	0.055185	0.043817	0.384189	0.3712	0.192322	0.242556	0.145663	0.232976	0.041637	0.038877	0.025652	0.292834	0.269933	0.250338
28	0.181379	0.07719	0.175743	0.073307	0.055926	0.071921	0.062788	0.055341	0.04402	0.385608	0.37169	0.193365	0.242731	0.145921	0.232853	0.041938	0.039068	0.025721	0.293817	0.271061	0.251308
28.2	0.182024	0.077412	0.175739	0.073305	0.056068	0.071701	0.062841	0.055727	0.044329	0.386966	0.372724	0.194294	0.243126	0.146103	0.232908	0.041912	0.038988	0.025361	0.294983	0.272087	0.252316
28.4	0.182433	0.077377	0.176238	0.073379	0.056052	0.071899	0.062805	0.055679	0.044845	0.38841	0.37415	0.195224	0.243324	0.146218	0.232872	0.042043	0.038898	0.025637	0.296108	0.27279	0.253019
28.6	0.182904	0.07772	0.176445	0.073944	0.056263	0.072115	0.063115	0.05561	0.045151	0.389734	0.375268	0.19596	0.243906	0.145719	0.233116	0.042259	0.038788	0.025903	0.297356	0.273802	0.254016
28.8	0.183812	0.077703	0.17657	0.074007	0.056302	0.072332	0.063192	0.055558	0.045193	0.390901	0.376502	0.196759	0.244183	0.145953	0.233128	0.042359	0.038857	0.02616	0.298305	0.274864	0.254643
29	0.1842	0.07806	0.176792	0.074125	0.056168	0.072517	0.063519	0.055582	0.045349	0.391578	0.377927	0.19736	0.244799	0.145873	0.233031	0.042554	0.038927	0.026133	0.299504	0.275679	0.255572
29.2	0.184516	0.078469	0.177512	0.074359	0.056284	0.072727	0.063342	0.055403	0.044733	0.392653	0.37946	0.19779	0.244948	0.145624	0.233583	0.042423	0.039051	0.026194	0.300529	0.276189	0.256621
29.4	0.184811	0.07868	0.177989	0.074825	0.056295	0.072255	0.063262	0.055477	0.044295	0.393732	0.380444	0.198217	0.245494	0.145973	0.233504	0.042256	0.039138	0.026293	0.301918	0.277115	0.257522
29.6	0.185395	0.078865	0.178592	0.074958	0.056463	0.072213	0.063315	0.055496	0.04449	0.394546	0.381294	0.198877	0.245882	0.145995	0.233504	0.041812	0.039247	0.026108	0.303143	0.278112	0.258249
29.8	0.185826	0.078907	0.178733	0.074851	0.056184	0.072246	0.063525	0.055536	0.044573	0.395489	0.381771	0.19913	0.246423	0.146016	0.23374	0.041245	0.039561	0.025774	0.304527	0.279104	0.259271
30	0.186254	0.079432	0.179316	0.074815	0.056472	0.07199	0.063555	0.05566	0.04458	0.396369	0.382726	0.199416	0.246629	0.145955	0.233738	0.040898	0.03982	0.026007	0.305814	0.280073	0.260017
30.2	0.186896	0.079763	0.180308	0.075011	0.056368	0.071765	0.063541	0.05638	0.044452	0.397186	0.383773	0.199832	0.246672	0.145889	0.233855	0.04069	0.039973	0.02617	0.306942	0.280789	0.260872
30.4	0.187596	0.07977	0.180373	0.075215	0.056077	0.071816	0.063571	0.057207	0.044273	0.398073	0.385064	0.200138	0.246255	0.14553	0.233657	0.040609	0.039885	0.026091	0.307796	0.281707	0.261792
30.6	0.188073	0.080007	0.181166	0.07508	0.056305	0.071419	0.063733	0.056893	0.04383	0.39869	0.386245	0.200211	0.246458	0.145384	0.233602	0.040908	0.039942	0.025928	0.308773	0.282789	0.263081
30.8	0.188845	0.080483	0.181691	0.075188	0.056252	0.071237	0.063879	0.057407	0.044238	0.399654	0.387419	0.2006	0.246732	0.145812	0.234017	0.040886	0.040197	0.025824	0.309918	0.284073	0.264143
31	0.189562	0.080699	0.181359	0.075265	0.056698	0.071213	0.063606	0.057066	0.043841	0.400542	0.388395	0.201104	0.246911	0.145799	0.233976	0.040918	0.039881	0.02597	0.311127	0.285164	0.265112
31.2	0.190163	0.08067	0.181671	0.075319	0.056723	0.070994	0.06341	0.057222	0.044102	0.401046	0.389113	0.202128	0.247079	0.146539	0.233608	0.040922	0.040294	0.025857	0.311771	0.286357	0.266137
31.4	0.19054	0.080791	0.182102	0.075398	0.056919	0.071354	0.063277	0.057575	0.044175	0.402233	0.390211	0.202426	0.247188	0.146475	0.233577	0.041399	0.040425	0.02576	0.313003	0.287361	0.26733
31.6	0.191018	0.080844	0.182146	0.075487	0.057006	0.071714	0.063409	0.057526	0.043733	0.403129	0.391662	0.203271	0.247196	0.146319	0.234093	0.04169	0.040576	0.025577	0.31394	0.288182	0.268073
31.8	0.191347	0.080853	0.181872	0.075448	0.057221	0.071969	0.063593	0.057909	0.043595	0.404513	0.392338	0.203766	0.247085	0.14604	0.234179	0.041909	0.041109	0.02597	0.315028	0.289226	0.269067
32	0.191798	0.080922	0.182429	0.075582	0.05713	0.071969	0.063857	0.057892	0.043644	0.405717	0.392944	0.204539	0.247076	0.146106	0.234413	0.042655	0.041208	0.026079	0.316091	0.290386	0.269634
32.2	0.191915	0.081323	0.182641	0.075946	0.057063	0.072258	0.06408	0.057668	0.04411	0.406933	0.394179	0.205374	0.246734	0.146388	0.234859	0.043083	0.041151	0.026318	0.317222	0.29164	0.270609
32.4	0.192057	0.081486	0.182885	0.076111	0.056946	0.072773	0.0646	0.057436	0.044653	0.408036	0.395579	0.206057	0.246772	0.14591	0.234855	0.043627	0.041206	0.026935	0.318206	0.292587	0.271405
32.6	0.192472	0.081566	0.18304	0.076622	0.056763	0.073259	0.065071	0.057603	0.044539	0.409378	0.396593	0.206092	0.246617	0.145874	0.235299	0.043754	0.041695	0.026902	0.319452	0.293701	0.272231
32.8	0.192756	0.081734	0.183448	0.076807	0.056534	0.073293	0.065242	0.057978	0.04453	0.410092	0.397522	0.206571	0.246471	0.145948	0.235284	0.043959	0.041688	0.027002	0.320499	0.294873	0.272613
33	0.192595	0.081881	0.183874	0.07691	0.056044	0.073921	0.065526	0.057459	0.044641	0.411289	0.397735	0.206441	0.246595	0.145802	0.235439	0.044004	0.042112	0.026937	0.32161	0.295445	0.273817
33.2	0.192969	0.082088	0.184874	0.076887	0.055957	0.074409	0.065525	0.057232	0.044712	0.412629	0.39844	0.206604	0.246439	0.145844	0.235462	0.043733	0.042432	0.02717	0.322475	0.296487	0.27464
33.4	0.193626	0.082244	0.185446	0.076993	0.055974	0.074293	0.065597	0.05782	0.044728	0.413724	0.399038	0.207008	0.246247	0.146094	0.235306	0.04365	0.04235	0.027238	0.323734	0.297393	0.275306
33.6	0.193759	0.082665	0.186019	0.076577	0.056281	0.074475	0.065849	0.05799	0.044615	0.41414	0.399563	0.207359	0.246452	0.145707	0.235392	0.043779	0.042394	0.027271	0.324824	0.298491	0.275989
33.8	0.194178	0.082798	0.186492	0.076811	0.056349	0.074456	0.065875	0.058094	0.044538	0.415088	0.40051	0.207783	0.246592	0.146086	0.235297	0.043697	0.042322	0.027286	0.325978	0.299527	0.276856
34	0.19456	0.082795	0.187416	0.076798	0.056314	0.074313	0.06588	0.058466	0.044431	0.415769	0.401261	0.208585	0.24666	0.146243	0.23518	0.043915	0.042011	0.027806	0.326955	0.300176	0.277828
34.2	0.195072	0.082677	0.187884	0.076543	0.056343	0.073954	0.066064	0.058791	0.044559	0.416721	0.402144	0.208992	0.246509	0.146749	0.234908	0.043974	0.041964	0.027618	0.328106	0.301281	0.279179
34.4	0.195981	0.082851	0.188334	0.076116	0.056328	0.073555	0.065976	0.058737	0.044934	0.417719	0.403454	0.209474	0.246648	0.146491	0.234813	0.043791	0.041937	0.027801	0.329413	0.302274	0.280547
34.6	0.19637	0.08316	0.189089	0.075859	0.056593	0.073523	0.065747	0.058128	0.044791	0.418561	0.404086	0.209959	0.247153	0.146864	0.234497	0.043389	0.041928	0.028102	0.330841	0.303373	0.28175
34.8	0.197614	0.083361	0.18924	0.075928	0.056634	0.073339	0.065931	0.057907	0.045042	0.41948	0.404738	0.210382	0.247133	0.147044	0.234584	0.04338	0.041978	0.028248	0.332139	0.30454	0.282651
35	0.198417	0.083461	0.1892	0.075896	0.056903	0.073101	0.06588	0.057615	0.044869	0.420478	0.405368	0.210816	0.247287	0.147505	0.234567	0.043558	0.041742	0.027954	0.333222	0.305395	0.283753
35.2	0.19877	0.083536	0.190001	0.075781	0.057133	0.073106	0.065723	0.057642	0.045295	0.42115	0.406289	0.211532	0.247821	0.147602	0.234192	0.043259	0.042063	0.028092	0.334374	0.306521	0.284572
35.4	0.199451	0.083803	0.190233	0.075643	0.057737	0.073326	0.065819	0.057646	0.04497	0.422093	0.407107	0.212105	0.248196	0.147532	0.234477	0.043019	0.042137	0.028167	0.335424	0.307077	0.285677
35.6	0.200159	0.084079	0.190365	0.075374	0.057828	0.073056	0.0658	0.057681	0.044993	0.42285	0.408104	0.213146	0.248308	0.147393	0.234433	0.04314	0.042111	0.028119	0.336449	0.307721	0.286138
35.8	0.200504	0.084456	0.190483	0.075338	0.057838	0.072721	0.06589	0.058043	0.045112	0.423837	0.408803	0.214127	0.248025	0.147244	0.234376	0.043067	0.042184	0.028268	0.337648	0.308712	0.286998
36	0.200524	0.084629	0.191076	0.075474	0.057522	0.073158	0.066052	0.058047	0.045265	0.424712	0.410097	0.215026	0.247801	0.147174	0.234459	0.043434	0.042169	0.028316	0.338416	0.309765	0.287859
36.2	0.200754	0.084924	0.1912	0.075428	0.057492	0.073611	0.06638	0.058025	0.045336	0.42561	0.410918	0.215531	0.247896	0.146927	0.234963	0.04368	0.041968	0.028616	0.339462	0.310817	0.288475
36.4	0.201179	0.084923	0.191695	0.075463	0.057415	0.073612	0.066494	0.058174	0.045585	0.426643	0.411615	0.215696	0.247624	0.146296	0.234947	0.043668	0.042437	0.028577	0.340421	0.311569	0.28938
36.6	0.201403	0.084939	0.191957	0.075948	0.057117	0.074291	0.06629	0.058312	0.045294	0.427906	0.41226	0.215941	0.247552	0.146301	0.23545	0.04356	0.042722	0.028129	0.341298	0.312869	0.290019
36.8	0.201512	0.085084	0.192163	0.076204	0.056883	0.074663	0.065992	0.058346	0.045994	0.428694	0.412689	0.216557	0.247954	0.145953	0.235629	0.04358	0.042447	0.028117	0.342048	0.314	0.290381
37	0.20179	0.085314	0.192608	0.076505	0.056632	0.075403	0.066183	0.058381	0.04586	0.430017	0.413212	0.217076	0.247858	0.145514	0.235762	0.0435	0.043104	0.028019	0.342436	0.314957	0.291303
37.2	0.20201	0.085382	0.193265	0.076721	0.05672	0.075514	0.066257	0.058807	0.045967	0.430818	0.413947	0.217253	0.247824	0.144861	0.235627	0.043865	0.043273	0.02774	0.342968	0.316164	0.291992
37.4	0.202353	0.085322	0.193565	0.077246	0.057029	0.075774	0.066442	0.059264	0.045919	0.431737	0.414853	0.217814	0.248487	0.144786	0.235864	0.043912	0.043027	0.027359	0.343858	0.316777	0.292689
37.6	0.202382	0.085557	0.193984	0.077298	0.057294	0.075847	0.066492	0.059164	0.045993	0.432239	0.41544	0.218137	0.249291	0.144798	0.235947	0.044104	0.04306	0.02708	0.344778	0.317904	0.293624
37.8	0.202924	0.085276	0.194494	0.077903	0.05742	0.076068	0.066285	0.059123	0.046295	0.433115	0.416255	0.218737	0.249547	0.145055	0.236121	0.044119	0.042732	0.027123	0.345598	0.318646	0.29484
38	0.203237	0.085272	0.194896	0.078073	0.057397	0.075845	0.066482	0.059553	0.046214	0.434029	0.416523	0.219206	0.249756	0.144709	0.236222	0.044647	0.043065	0.02723	0.346373	0.319491	0.296012
38.2	0.203867	0.08555	0.195464	0.078028	0.05764	0.076007	0.066493	0.059516	0.046364	0.434856	0.417414	0.219465	0.249975	0.144337	0.236324	0.04461	0.043177	0.027017	0.347712	0.320582	0.297189
38.4	0.204396	0.085851	0.195862	0.078377	0.057388	0.075822	0.066494	0.059747	0.046529	0.435821	0.418216	0.219814	0.250599	0.143887	0.236212	0.044576	0.043292	0.027384	0.349185	0.321186	0.298277
38.6	0.204744	0.086081	0.196046	0.078358	0.057696	0.075856	0.06671	0.059437	0.046324	0.436951	0.419019	0.220099	0.250784	0.144137	0.236468	0.044897	0.043359	0.02767	0.350156	0.321969	0.299172
38.8	0.205505	0.086407	0.196416	0.078697	0.057868	0.076012	0.067071	0.059217	0.046573	0.437572	0.419786	0.220629	0.251088	0.144165	0.236834	0.044721	0.043416	0.027649	0.351206	0.322534	0.299946
39	0.205692	0.086825	0.196781	0.078827	0.058073	0.075821	0.066824	0.059659	0.046663	0.438289	0.420625	0.221269	0.251583	0.145063	0.2369	0.044651	0.043442	0.02788	0.352221	0.323039	0.300863
39.2	0.20589	0.087239	0.197586	0.078638	0.058526	0.075704	0.067024	0.059741	0.047205	0.438941	0.421618	0.221736	0.251936	0.145596	0.236689	0.04414	0.043331	0.028352	0.353314	0.323586	0.30173
39.4	0.206588	0.087923	0.197628	0.078371	0.058834	0.075154	0.067262	0.060458	0.047175	0.439647	0.422532	0.222512	0.252175	0.14614	0.236742	0.043895	0.043314	0.028248	0.354089	0.323976	0.302757
39.6	0.207066	0.088739	0.197654	0.078145	0.058741	0.074647	0.067224	0.060555	0.047139	0.440519	0.423642	0.223338	0.252017	0.146783	0.236493	0.044013	0.04331	0.02842	0.35527	0.324745	0.30357
39.8	0.207251	0.089207	0.197869	0.078079	0.058835	0.074629	0.067502	0.060813	0.046876	0.44139	0.424592	0.223914	0.252111	0.147468	0.237109	0.04405	0.043222	0.028619	0.355971	0.325691	0.304366
40	0.207388	0.089521	0.198357	0.077512	0.058573	0.074775	0.067701	0.060393	0.047057	0.442365	0.425685	0.224413	0.252013	0.147967	0.236895	0.044398	0.043432	0.028749	0.356839	0.326536	0.305182
40.2	0.207868	0.090072	0.198627	0.076897	0.058769	0.07497	0.067837	0.059992	0.04725	0.443005	0.426293	0.224856	0.252362	0.14836	0.236818	0.044815	0.043748	0.028926	0.358048	0.327546	0.305821
40.4	0.208268	0.090463	0.198925	0.077006	0.059063	0.074971	0.067636	0.059821	0.047711	0.444154	0.427546	0.225148	0.251988	0.148485	0.236162	0.044934	0.043817	0.028458	0.359161	0.328263	0.306634
40.6	0.208513	0.09048	0.199073	0.076951	0.058916	0.075284	0.067468	0.059784	0.04777	0.444997	0.428493	0.225599	0.251737	0.148393	0.236081	0.045431	0.043941	0.028182	0.359803	0.329472	0.307093
40.8	0.209078	0.09073	0.199534	0.07694	0.058846	0.075445	0.067535	0.059604	0.048051	0.445357	0.429195	0.225846	0.251571	0.148513	0.235826	0.045044	0.043928	0.027985	0.36056	0.330611	0.307549
41	0.209545	0.090834	0.200107	0.076818	0.058992	0.075806	0.067931	0.059532	0.04818	0.446504	0.429724	0.226099	0.251117	0.148155	0.235155	0.045258	0.044356	0.027567	0.361186	0.331559	0.308358
41.2	0.209803	0.090647	0.200684	0.076867	0.059057	0.075889	0.067953	0.059153	0.048087	0.446927	0.430156	0.225818	0.251264	0.147812	0.234886	0.045499	0.044195	0.027458	0.361992	0.332242	0.309207
41.4	0.210591	0.090811	0.20126	0.077	0.059172	0.076212	0.068019	0.05899	0.048251	0.447307	0.430865	0.226586	0.251259	0.147831	0.234548	0.045433	0.04429	0.027796	0.362951	0.33301	0.310071
41.6	0.21107	0.090845	0.201559	0.076763	0.059408	0.076007	0.0679	0.058869	0.048116	0.447825	0.431514	0.226722	0.25083	0.147588	0.234098	0.045719	0.044627	0.028005	0.363993	0.333881	0.311006
41.8	0.211406	0.090779	0.202376	0.077175	0.059379	0.076142	0.067776	0.058786	0.048534	0.44839	0.432011	0.22712	0.250545	0.147185	0.234466	0.045858	0.044531	0.028491	0.364825	0.334773	0.311754
42	0.212146	0.090872	0.202931	0.077404	0.059156	0.076445	0.068029	0.058837	0.047902	0.449313	0.43234	0.227207	0.25016	0.146429	0.234615	0.045856	0.044801	0.028435	0.366016	0.335693	0.31237
42.2	0.212223	0.090849	0.20358	0.077561	0.058934	0.076968	0.067867	0.05893	0.047932	0.449901	0.43321	0.227161	0.250169	0.146018	0.234785	0.04555	0.044768	0.028499	0.367388	0.336563	0.313208
42.4	0.212578	0.09063	0.204303	0.077867	0.059	0.07702	0.067825	0.059291	0.048148	0.450627	0.434124	0.227313	0.250187	0.145801	0.234855	0.045967	0.045279	0.0286	0.368518	0.337412	0.313923
42.6	0.212999	0.090659	0.204549	0.077859	0.059121	0.077091	0.068181	0.059222	0.048175	0.451347	0.434755	0.22762	0.250014	0.145836	0.235221	0.046097	0.045232	0.028975	0.369097	0.3384	0.314542
42.8	0.213181	0.090828	0.205177	0.078117	0.059024	0.077343	0.068207	0.059323	0.048279	0.45144	0.435179	0.228117	0.250196	0.145652	0.235522	0.045897	0.045371	0.029067	0.370242	0.339131	0.315271
43	0.213629	0.090808	0.205758	0.078251	0.058704	0.077242	0.068355	0.059854	0.048346	0.452024	0.435991	0.228219	0.250495	0.146023	0.235572	0.04647	0.045755	0.029226	0.371275	0.339859	0.316282
43.2	0.213928	0.091024	0.205833	0.078091	0.058883	0.076916	0.06877	0.059981	0.048304	0.452792	0.436989	0.228546	0.250682	0.146045	0.235998	0.04664	0.045379	0.029357	0.372217	0.340856	0.317418
43.4	0.214364	0.091252	0.206176	0.078145	0.058763	0.07642	0.068658	0.060591	0.047927	0.453313	0.437623	0.229313	0.250811	0.145768	0.236557	0.046958	0.045898	0.029351	0.372971	0.341616	0.318483
43.6	0.214674	0.091161	0.206467	0.078036	0.058724	0.076452	0.06831	0.060311	0.047588	0.454066	0.438361	0.229595	0.251189	0.145873	0.23662	0.047291	0.046007	0.029686	0.373553	0.342472	0.319536
43.8	0.214831	0.091112	0.206765	0.078033	0.058622	0.076436	0.06845	0.060454	0.047644	0.454901	0.439321	0.230037	0.251598	0.145777	0.236764	0.048094	0.046028	0.029593	0.374008	0.343305	0.320361
44	0.214988	0.091375	0.207002	0.077836	0.058325	0.076227	0.06834	0.060412	0.047677	0.455854	0.440507	0.230264	0.252011	0.145791	0.23633	0.048289	0.046534	0.02935	0.375043	0.344152	0.321158
44.2	0.215414	0.091725	0.207009	0.077848	0.058647	0.076123	0.068306	0.060599	0.047699	0.456652	0.441089	0.230547	0.252257	0.14543	0.236572	0.048598	0.046317	0.029286	0.37606	0.344862	0.321602
44.4	0.215823	0.091738	0.207081	0.077929	0.058809	0.075856	0.068405	0.060655	0.047765	0.457744	0.442112	0.230869	0.252009	0.145144	0.236772	0.048858	0.045986	0.028892	0.376896	0.345345	0.32209
44.6	0.216083	0.091807	0.207449	0.077698	0.058725	0.075564	0.068552	0.060753	0.047673	0.458475	0.442785	0.231126	0.251874	0.145118	0.23709	0.048657	0.046262	0.028701	0.377435	0.346292	0.322833
44.8	0.216546	0.092247	0.207294	0.077752	0.058818	0.075343	0.068627	0.060358	0.047324	0.459287	0.443679	0.231817	0.252146	0.145268	0.237088	0.048109	0.046082	0.028786	0.378489	0.347317	0.323427
45	0.216804	0.092677	0.207279	0.07776	0.058808	0.075238	0.06873	0.06024	0.047819	0.460295	0.444144	0.232266	0.252059	0.145011	0.236958	0.048362	0.046036	0.028807	0.379111	0.347857	0.32431
45.2	0.217207	0.092955	0.207553	0.078167	0.059003	0.074831	0.068515	0.060239	0.04769	0.46087	0.444792	0.232904	0.252258	0.144808	0.237181	0.048409	0.046355	0.02908	0.380087	0.348341	0.325191
45.4	0.217714	0.093262	0.207734	0.078161	0.059048	0.074737	0.068518	0.060564	0.048208	0.461831	0.445375	0.233577	0.251937	0.144755	0.237313	0.048084	0.046276	0.02904	0.380957	0.349155	0.32596
45.6	0.218038	0.093387	0.207865	0.077882	0.059275	0.074675	0.068576	0.060455	0.04851	0.462821	0.445951	0.233878	0.251899	0.144827	0.237449	0.047512	0.046327	0.029022	0.382168	0.349861	0.326283
45.8	0.218239	0.093702	0.208202	0.078308	0.059191	0.074829	0.068542	0.060337	0.048935	0.463802	0.446249	0.234437	0.251648	0.144831	0.23804	0.047127	0.046484	0.029043	0.383475	0.350779	0.326763
46	0.218842	0.094348	0.208341	0.0786	0.059576	0.075243	0.06893	0.060571	0.048629	0.464703	0.446625	0.234732	0.251624	0.14475	0.237753	0.046944	0.046592	0.028765	0.384933	0.351652	0.327625
46.2	0.218866	0.094665	0.20891	0.078791	0.059628	0.075462	0.069119	0.061272	0.049417	0.465113	0.44707	0.234781	0.25154	0.145037	0.238073	0.047199	0.046865	0.028491	0.385845	0.352602	0.328559
46.4	0.219544	0.094955	0.209371	0.079218	0.059705	0.076046	0.069547	0.061006	0.049538	0.465471	0.447511	0.235609	0.251467	0.145039	0.237919	0.04753	0.047108	0.028664	0.3867	0.353382	0.329217
46.6	0.21948	0.095246	0.209349	0.079353	0.059856	0.075924	0.06984	0.061602	0.049644	0.466133	0.447599	0.236204	0.251701	0.144929	0.237996	0.047536	0.047219	0.029263	0.387613	0.353951	0.329995
46.8	0.219429	0.095581	0.210054	0.079581	0.059642	0.076306	0.069835	0.061612	0.049422	0.466644	0.448095	0.236852	0.252055	0.144413	0.237895	0.047678	0.047462	0.029474	0.38879	0.35453	0.330889
47	0.220033	0.095745	0.210364	0.079794	0.059305	0.076506	0.069671	0.06198	0.049385	0.467254	0.448937	0.237295	0.252326	0.144743	0.237632	0.047948	0.047594	0.029803	0.389712	0.355217	0.33197
47.2	0.220342	0.096033	0.210462	0.079885	0.059663	0.076646	0.069322	0.061805	0.048971	0.467812	0.449778	0.237681	0.252294	0.144673	0.237661	0.04787	0.047248	0.030213	0.390475	0.355997	0.332814
47.4	0.220708	0.095982	0.210938	0.08022	0.059607	0.076669	0.069225	0.06204	0.048812	0.468304	0.450014	0.238221	0.252271	0.144591	0.23756	0.047791	0.047692	0.030532	0.391144	0.356749	0.333648
47.6	0.221112	0.095913	0.211046	0.07996	0.059485	0.077141	0.069133	0.061956	0.048457	0.468817	0.450842	0.238427	0.252546	0.144568	0.236974	0.047583	0.047892	0.030773	0.391916	0.357536	0.334056
47.8	0.221263	0.096124	0.211105	0.080004	0.059197	0.07708	0.06947	0.062006	0.048141	0.469447	0.451951	0.238675	0.252409	0.144707	0.237005	0.047661	0.04783	0.030705	0.392822	0.358362	0.334756
48	0.221395	0.096246	0.211247	0.079974	0.059002	0.076834	0.069323	0.061785	0.047974	0.47025	0.452849	0.238672	0.252575	0.144971	0.236964	0.047475	0.047809	0.031171	0.393835	0.358895	0.335362
48.2	0.221778	0.096484	0.211732	0.079742	0.05892	0.076917	0.069285	0.061425	0.047836	0.470782	0.453233	0.238939	0.252554	0.14461	0.236797	0.047432	0.047208	0.031236	0.394548	0.359255	0.335851
48.4	0.221819	0.096401	0.212112	0.079604	0.059157	0.07694	0.069596	0.061105	0.047454	0.471272	0.454088	0.23925	0.252375	0.144777	0.236406	0.047668	0.047352	0.031193	0.395206	0.359843	0.336838
48.6	0.222151	0.096725	0.212426	0.079353	0.058989	0.076549	0.069398	0.060891	0.047385	0.471878	0.454776	0.239467	0.252141	0.144796	0.235983	0.047493	0.047445	0.031323	0.395932	0.360603	0.337407
48.8	0.222418	0.096978	0.21269	0.07948	0.058902	0.076599	0.069411	0.060767	0.047204	0.472335	0.455187	0.240068	0.25205	0.144871	0.235684	0.047471	0.047303	0.031219	0.396762	0.361246	0.337918
49	0.222852	0.096927	0.213087	0.079467	0.05863	0.0767	0.069505	0.061205	0.047882	0.472905	0.455409	0.239963	0.251982	0.144937	0.235551	0.047638	0.047014	0.030745	0.397258	0.36196	0.33865
49.2	0.223055	0.097054	0.213658	0.079293	0.058855	0.076714	0.069435	0.061073	0.047998	0.473572	0.45567	0.24033	0.251903	0.144981	0.235622	0.047997	0.047292	0.030606	0.397973	0.362796	0.339042
49.4	0.223281	0.097234	0.214352	0.079071	0.058812	0.076531	0.069559	0.06113	0.048917	0.474036	0.456001	0.240612	0.251754	0.14532	0.235879	0.047962	0.046902	0.030197	0.398755	0.363674	0.339668
49.6	0.223826	0.097549	0.214649	0.078903	0.058896	0.076475	0.070206	0.061032	0.049271	0.47458	0.456467	0.240979	0.25179	0.145467	0.235834	0.048269	0.047107	0.030039	0.399625	0.364566	0.340343
49.8	0.224104	0.098007	0.215223	0.07918	0.058987	0.076871	0.0708	0.061328	0.049795	0.475273	0.456909	0.240976	0.251345	0.145621	0.23591	0.048714	0.047038	0.02988	0.400403	0.365662	0.340974
50	0.224691	0.098526	0.215714	0.079223	0.059315	0.076966	0.071096	0.06169	0.050297	0.475931	0.457568	0.240997	0.251412	0.145599	0.236013	0.049299	0.046935	0.029455	0.401292	0.366572	0.341825
50.2	0.224929	0.098798	0.216411	0.079067	0.059332	0.077234	0.071486	0.062036	0.051118	0.476549	0.458193	0.241372	0.250842	0.145671	0.236088	0.049662	0.047123	0.02919	0.402019	0.367389	0.342428
50.4	0.225171	0.099018	0.216908	0.07925	0.05954	0.07746	0.071524	0.06201	0.05087	0.477259	0.458941	0.242179	0.250946	0.145399	0.235985	0.049729	0.047223	0.029849	0.402894	0.368109	0.343078
50.6	0.225442	0.099085	0.217385	0.07916	0.059775	0.077492	0.071332	0.062586	0.051002	0.478122	0.459754	0.242444	0.251332	0.145178	0.235981	0.049566	0.047134	0.029924	0.403843	0.368855	0.343847
50.8	0.226091	0.099014	0.217987	0.079313	0.059614	0.077853	0.071444	0.062611	0.051064	0.478847	0.460866	0.242795	0.251315	0.145122	0.235741	0.049466	0.04725	0.029829	0.404616	0.369812	0.344617
51	0.226595	0.099005	0.217844	0.079233	0.059939	0.077965	0.071282	0.062834	0.050912	0.479677	0.462139	0.242901	0.251712	0.145411	0.235776	0.049327	0.047249	0.030182	0.405477	0.370746	0.345531
51.2	0.226947	0.098934	0.218237	0.079158	0.060232	0.077977	0.071537	0.063161	0.050882	0.480526	0.463301	0.243279	0.251697	0.14509	0.236117	0.049023	0.047677	0.030442	0.406469	0.371798	0.346238
51.4	0.227413	0.098866	0.218424	0.079194	0.059848	0.077893	0.071509	0.063537	0.050798	0.481074	0.464091	0.243769	0.251634	0.144755	0.236436	0.049053	0.048355	0.030583	0.407617	0.372941	0.347191
51.6	0.227691	0.098822	0.218366	0.079448	0.059845	0.077744	0.071566	0.0636	0.050603	0.481776	0.465283	0.244191	0.251581	0.144456	0.236396	0.04913	0.048388	0.030745	0.408688	0.373588	0.348389
51.8	0.228153	0.098753	0.21852	0.079614	0.059676	0.077477	0.071537	0.063645	0.05036	0.482731	0.466242	0.244449	0.251435	0.14431	0.236633	0.049251	0.048325	0.031135	0.409749	0.374482	0.349642
52	0.228591	0.098966	0.218806	0.079781	0.059728	0.077194	0.071271	0.063813	0.050415	0.483569	0.466921	0.244876	0.251788	0.144317	0.236539	0.049395	0.048599	0.031664	0.410409	0.375132	0.350306
52.2	0.228872	0.099369	0.218931	0.079875	0.059791	0.077259	0.071101	0.06391	0.05009	0.484058	0.467426	0.245288	0.251928	0.144069	0.23621	0.049205	0.048479	0.031543	0.410961	0.375879	0.351196
52.4	0.229319	0.099461	0.219129	0.080069	0.059893	0.076959	0.071119	0.063786	0.049961	0.484822	0.467733	0.245639	0.251884	0.144001	0.236154	0.049327	0.048635	0.031453	0.41142	0.376553	0.351991
52.6	0.229678	0.099682	0.219228	0.079993	0.059479	0.07695	0.070955	0.063948	0.049825	0.485238	0.468061	0.246127	0.251941	0.143807	0.236058	0.049181	0.049151	0.031824	0.412306	0.377314	0.352111
52.8	0.230044	0.099885	0.21932	0.080106	0.059563	0.077174	0.071264	0.06362	0.050092	0.485494	0.468576	0.246479	0.252235	0.143791	0.23585	0.049003	0.048791	0.03161	0.413016	0.377813	0.352901
53	0.230325	0.099759	0.219118	0.080201	0.05928	0.077288	0.071146	0.063628	0.050192	0.486072	0.469058	0.246687	0.252154	0.143546	0.235816	0.049411	0.048781	0.031612	0.413653	0.378137	0.35372
53.2	0.230385	0.10012	0.21958	0.080162	0.059252	0.077557	0.07129	0.063077	0.050639	0.486468	0.468966	0.247151	0.252303	0.143501	0.236106	0.04936	0.049164	0.031917	0.414354	0.378717	0.354447
53.4	0.230712	0.100383	0.219606	0.080274	0.05926	0.077409	0.071372	0.063141	0.051177	0.486798	0.469586	0.247395	0.252395	0.143696	0.236277	0.049176	0.048858	0.031669	0.415169	0.379261	0.355085
53.6	0.230901	0.100563	0.219712	0.080292	0.059012	0.077609	0.071779	0.063381	0.051106	0.487467	0.470052	0.247351	0.252375	0.143625	0.236147	0.049127	0.048654	0.031573	0.415691	0.380059	0.355516
53.8	0.230923	0.100797	0.220192	0.080429	0.059308	0.07761	0.072069	0.063339	0.051568	0.487929	0.470441	0.247479	0.252179	0.143689	0.235975	0.049108	0.048626	0.031608	0.416548	0.380759	0.355869
54	0.230997	0.101035	0.220561	0.080269	0.05979	0.077455	0.071854	0.063382	0.051986	0.488412	0.470839	0.247911	0.252229	0.143261	0.23627	0.049484	0.048909	0.031031	0.417528	0.381392	0.35653
54.2	0.231035	0.100983	0.221299	0.080425	0.059996	0.077865	0.072125	0.063736	0.052102	0.488917	0.471492	0.24832	0.252466	0.143182	0.236088	0.049359	0.049133	0.031203	0.418624	0.382179	0.357058
54.4	0.231161	0.101064	0.221906	0.080537	0.060374	0.078084	0.071885	0.063568	0.051659	0.489623	0.471832	0.248581	0.25278	0.142788	0.236293	0.049187	0.048923	0.031312	0.419345	0.38277	0.358026
54.6	0.231445	0.101271	0.222333	0.080596	0.060775	0.078642	0.071954	0.063381	0.052083	0.490448	0.47249	0.24876	0.253118	0.142343	0.236348	0.049262	0.04864	0.030735	0.420245	0.383315	0.358547
54.8	0.23168	0.101561	0.222836	0.080588	0.060849	0.078771	0.072005	0.063859	0.052067	0.49113	0.473362	0.248911	0.253258	0.142298	0.236447	0.048918	0.048726	0.030862	0.420984	0.384146	0.359053
55	0.231927	0.10194	0.223517	0.080161	0.06098	0.078543	0.072107	0.064388	0.052164	0.492116	0.473813	0.249044	0.253262	0.142275	0.236664	0.048999	0.048467	0.030832	0.421997	0.385222	0.359723
55.2	0.232248	0.101899	0.224095	0.080059	0.060849	0.0786	0.072158	0.064974	0.052241	0.492627	0.474496	0.24947	0.253234	0.141976	0.236832	0.049229	0.048781	0.03066	0.423181	0.386141	0.360306
55.4	0.232862	0.102314	0.22461	0.080401	0.061021	0.078741	0.071944	0.064883	0.052059	0.493325	0.475064	0.249593	0.253283	0.141813	0.23681	0.049821	0.048586	0.030518	0.423977	0.387186	0.361246
55.6	0.233143	0.102469	0.224749	0.08052	0.06159	0.078654	0.072233	0.064664	0.051808	0.494245	0.475573	0.250125	0.253525	0.14192	0.237273	0.049934	0.048444	0.03077	0.424718	0.388022	0.362407
55.8	0.234058	0.102807	0.225371	0.080094	0.061277	0.078803	0.072134	0.064943	0.051998	0.495263	0.476069	0.250615	0.253652	0.142206	0.237593	0.050475	0.048895	0.031045	0.425392	0.388828	0.362597
56	0.234616	0.103178	0.225456	0.079995	0.061384	0.078671	0.071951	0.065065	0.052196	0.495971	0.476754	0.251223	0.253856	0.142536	0.237767	0.050521	0.048864	0.031041	0.426156	0.389439	0.362966
56.2	0.235225	0.103533	0.225669	0.07971	0.061309	0.078947	0.072058	0.06482	0.051815	0.496375	0.477028	0.251558	0.253819	0.142455	0.23756	0.050891	0.048865	0.03113	0.426838	0.390031	0.363522
56.4	0.236019	0.103771	0.226108	0.079653	0.061113	0.078965	0.07204	0.064289	0.051955	0.496816	0.47729	0.252078	0.253748	0.14217	0.237393	0.051145	0.048985	0.03111	0.427305	0.390341	0.363574
56.6	0.236538	0.104043	0.226545	0.079617	0.06072	0.07914	0.072413	0.064409	0.052016	0.496988	0.477977	0.252917	0.253591	0.142589	0.237098	0.051371	0.049366	0.031519	0.428077	0.39078	0.363962
56.8	0.237274	0.104075	0.22651	0.079824	0.060719	0.079014	0.072316	0.064141	0.052834	0.497271	0.478242	0.253174	0.252914	0.142822	0.237076	0.051062	0.049144	0.031296	0.428678	0.390835	0.364428
57	0.237407	0.104143	0.226344	0.07972	0.060246	0.079186	0.072527	0.064487	0.052565	0.498173	0.478253	0.253829	0.252479	0.143071	0.237228	0.050998	0.049608	0.031623	0.429525	0.391054	0.364894
57.2	0.237645	0.104187	0.226634	0.079942	0.060285	0.079183	0.073147	0.064268	0.053033	0.498621	0.478577	0.254318	0.252667	0.143722	0.23733	0.050686	0.049385	0.031809	0.430329	0.391897	0.36551
57.4	0.23785	0.10416	0.226674	0.080265	0.060355	0.078924	0.073251	0.064607	0.053219	0.4991	0.47969	0.254816	0.252475	0.144508	0.236815	0.050949	0.048912	0.031677	0.430953	0.39236	0.365982
57.6	0.237989	0.103824	0.226893	0.08015	0.060363	0.078971	0.073623	0.064862	0.05336	0.499768	0.479964	0.255219	0.2523	0.144862	0.236714	0.051075	0.049112	0.031801	0.431815	0.393203	0.366603
57.8	0.238128	0.103993	0.227277	0.08024	0.06073	0.078638	0.073912	0.06514	0.05373	0.500025	0.48032	0.255719	0.252377	0.145014	0.236894	0.051377	0.048973	0.031668	0.432774	0.393609	0.367356
58	0.238326	0.10389	0.227627	0.080395	0.061011	0.078651	0.073616	0.065431	0.053841	0.500593	0.480565	0.255867	0.252476	0.144972	0.236664	0.051695	0.048978	0.0315	0.434035	0.394266	0.368001
58.2	0.238446	0.103809	0.227876	0.080832	0.061208	0.078645	0.073745	0.065589	0.053132	0.501152	0.48106	0.255923	0.25264	0.145164	0.236246	0.05157	0.049126	0.031644	0.434878	0.394882	0.368935
58.4	0.23856	0.103609	0.22796	0.080874	0.061531	0.078671	0.073587	0.065255	0.052956	0.501613	0.481436	0.256232	0.252492	0.145344	0.235986	0.051619	0.04901	0.031349	0.435457	0.395406	0.369798
58.6	0.238897	0.103757	0.228313	0.080925	0.06154	0.078478	0.073703	0.065334	0.052826	0.50198	0.482373	0.256565	0.252723	0.145512	0.23569	0.052084	0.048735	0.030968	0.436324	0.396111	0.370256
58.8	0.239261	0.103726	0.228702	0.080842	0.061455	0.07829	0.073783	0.066174	0.052408	0.502338	0.48272	0.256638	0.252768	0.145763	0.235617	0.051895	0.048497	0.031041	0.436944	0.39709	0.370774
59	0.239274	0.103419	0.228778	0.080815	0.061565	0.078276	0.073745	0.06635	0.052058	0.50291	0.483284	0.256521	0.252754	0.145694	0.235683	0.052017	0.048585	0.030777	0.43764	0.398311	0.371749
59.2	0.239191	0.103293	0.228553	0.080885	0.061689	0.078356	0.073562	0.066318	0.051479	0.503219	0.484119	0.256562	0.253044	0.145323	0.235689	0.05235	0.04897	0.030674	0.438241	0.399178	0.372667
59.4	0.239492	0.103238	0.228733	0.080949	0.061414	0.078175	0.073545	0.065786	0.051154	0.504096	0.48499	0.25662	0.253186	0.145062	0.23596	0.052973	0.04916	0.030689	0.438764	0.399925	0.373449
59.6	0.239656	0.103335	0.228691	0.080743	0.06121	0.078285	0.073589	0.065473	0.050932	0.504564	0.485562	0.256974	0.253316	0.145176	0.236435	0.053367	0.049876	0.031166	0.43955	0.40076	0.374427
59.8	0.240298	0.10338	0.229032	0.080622	0.060698	0.078314	0.073013	0.065476	0.050997	0.505089	0.485764	0.25726	0.25315	0.144928	0.236508	0.053776	0.050225	0.031055	0.440056	0.401149	0.374953
60	0.240492	0.103584	0.229326	0.080543	0.060591	0.07772	0.072981	0.065457	0.050482	0.505296	0.486477	0.257534	0.253213	0.144617	0.236568	0.053616	0.049968	0.031088	0.440734	0.401732	0.375719
60.2	0.241146	0.104093	0.229699	0.080435	0.060596	0.077835	0.07285	0.065325	0.050173	0.505337	0.48682	0.257512	0.253153	0.144016	0.236552	0.053918	0.050309	0.031097	0.440997	0.402584	0.376076
60.4	0.241688	0.104477	0.230259	0.08056	0.060324	0.077886	0.072902	0.065227	0.050378	0.505579	0.487253	0.257736	0.253136	0.143463	0.236417	0.053946	0.050496	0.030575	0.441427	0.403283	0.376444
60.6	0.241949	0.104905	0.23069	0.080737	0.060176	0.078274	0.073208	0.065761	0.050769	0.505878	0.487749	0.257966	0.253091	0.143544	0.236659	0.053936	0.050939	0.030867	0.441895	0.404069	0.376925
60.8	0.242278	0.105125	0.230801	0.080588	0.060267	0.078393	0.073253	0.065675	0.051013	0.506314	0.488051	0.258075	0.252993	0.143225	0.236938	0.053603	0.050805	0.03094	0.4427	0.404915	0.377181
61	0.242249	0.105476	0.231462	0.080513	0.06028	0.078681	0.073496	0.065693	0.050949	0.507035	0.488968	0.2585	0.253102	0.143065	0.236575	0.053476	0.050873	0.031642	0.443456	0.405793	0.378021
61.2	0.242654	0.105672	0.231845	0.080822	0.060575	0.078556	0.073708	0.065808	0.051759	0.507354	0.489758	0.258272	0.253314	0.14307	0.236424	0.05413	0.050624	0.031722	0.444074	0.406805	0.378632
61.4	0.242892	0.105751	0.232327	0.080599	0.060666	0.078585	0.073357	0.06565	0.052384	0.507959	0.490211	0.258801	0.253385	0.143019	0.236194	0.054474	0.050669	0.032007	0.444586	0.407566	0.3791
61.6	0.243376	0.105985	0.232881	0.080309	0.061068	0.07826	0.073362	0.065649	0.052436	0.508786	0.490429	0.258855	0.25324	0.142675	0.237016	0.054523	0.050858	0.03219	0.445488	0.408301	0.379621
61.8	0.243728	0.106399	0.233443	0.080327	0.061426	0.078141	0.073211	0.065616	0.052549	0.509354	0.490843	0.259232	0.253441	0.142735	0.236791	0.054502	0.050338	0.032091	0.4463	0.408637	0.379989
62	0.244145	0.106589	0.233781	0.080741	0.06157	0.078643	0.073403	0.065722	0.052415	0.510119	0.491238	0.259887	0.253304	0.142834	0.236187	0.054687	0.050613	0.032458	0.447385	0.409263	0.380392
62.2	0.244196	0.106889	0.233973	0.081114	0.061716	0.078858	0.073803	0.065448	0.052399	0.510579	0.4919	0.260337	0.25332	0.142295	0.235986	0.054188	0.050681	0.032388	0.447834	0.40972	0.381007
62.4	0.244597	0.106754	0.234063	0.081341	0.061896	0.078889	0.073756	0.065505	0.052505	0.511233	0.492578	0.26074	0.253429	0.142324	0.235907	0.054338	0.050549	0.032323	0.448935	0.410107	0.381606
62.6	0.244994	0.107002	0.234237	0.081488	0.061881	0.07848	0.073774	0.06576	0.052694	0.512066	0.492942	0.26124	0.253245	0.142079	0.235647	0.054498	0.050863	0.032175	0.449704	0.410647	0.382268
62.8	0.24511	0.106991	0.233964	0.081511	0.062091	0.07868	0.07371	0.065998	0.052623	0.512835	0.493298	0.261314	0.253481	0.141801	0.235948	0.054327	0.050927	0.032532	0.450303	0.411502	0.382861
63	0.244993	0.106965	0.233725	0.081661	0.062077	0.078278	0.073699	0.065945	0.052495	0.513746	0.493833	0.261924	0.253748	0.141896	0.235623	0.053704	0.051284	0.032452	0.450986	0.411955	0.383812
63.2	0.24509	0.107502	0.233543	0.081777	0.061962	0.078484	0.073782	0.065923	0.0523	0.514507	0.49402	0.262313	0.253909	0.141909	0.235281	0.053905	0.051605	0.032395	0.451919	0.412229	0.38465
63.4	0.245265	0.107276	0.233806	0.081889	0.061722	0.078869	0.073915	0.065493	0.052446	0.515157	0.494305	0.262808	0.254036	0.14154	0.235407	0.053666	0.051665	0.032541	0.452797	0.412547	0.385677
63.6	0.245545	0.107713	0.234147	0.081835	0.062091	0.079131	0.074052	0.065539	0.052585	0.515252	0.494174	0.263428	0.254088	0.141716	0.235652	0.053552	0.052104	0.032888	0.453381	0.413477	0.386798
63.8	0.246033	0.107619	0.234447	0.081674	0.062028	0.079363	0.074087	0.065671	0.052612	0.515673	0.494055	0.264075	0.254343	0.141452	0.235939	0.053107	0.051785	0.032234	0.454	0.41394	0.387601
64	0.246193	0.108018	0.235024	0.081342	0.062048	0.079241	0.074541	0.065878	0.052054	0.515831	0.494726	0.264329	0.254428	0.141553	0.23589	0.052896	0.051478	0.032223	0.454579	0.414429	0.388221
64.2	0.246838	0.108323	0.235062	0.081125	0.062214	0.079827	0.074663	0.065812	0.05211	0.516338	0.495383	0.264537	0.254487	0.141391	0.236026	0.052969	0.051511	0.031903	0.455054	0.415032	0.388776
64.4	0.247137	0.10843	0.235434	0.080969	0.062006	0.080221	0.07478	0.065944	0.052118	0.516589	0.495491	0.26482	0.254619	0.141518	0.235861	0.053011	0.051311	0.031643	0.455795	0.415635	0.389377
64.6	0.247528	0.1089	0.235931	0.080764	0.062274	0.080623	0.074872	0.066158	0.052506	0.517144	0.495907	0.264975	0.254584	0.141808	0.236125	0.053082	0.051507	0.032232	0.456618	0.416366	0.390235
64.8	0.247791	0.108995	0.236412	0.080329	0.062276	0.08064	0.074759	0.065949	0.052524	0.51748	0.496502	0.264973	0.254668	0.141872	0.236177	0.052635	0.051711	0.032139	0.457318	0.417078	0.39098
65	0.247806	0.109292	0.236849	0.080785	0.062286	0.080567	0.074523	0.065793	0.052464	0.517819	0.496948	0.265135	0.254365	0.142018	0.235868	0.052637	0.052012	0.032333	0.458008	0.417684	0.391729
65.2	0.248104	0.109553	0.236744	0.081133	0.062345	0.080441	0.074374	0.06611	0.052626	0.518306	0.497116	0.26488	0.25419	0.142261	0.236155	0.052916	0.052158	0.032455	0.458494	0.418215	0.392125
65.4	0.248245	0.109457	0.236918	0.080985	0.06245	0.080499	0.074154	0.065784	0.052641	0.518733	0.497503	0.265346	0.25375	0.142296	0.23619	0.052603	0.052284	0.032688	0.459374	0.418664	0.392647
65.6	0.248815	0.109569	0.237547	0.080985	0.062559	0.079995	0.074275	0.065897	0.05251	0.519145	0.498437	0.265217	0.2534	0.14251	0.236797	0.052193	0.05249	0.032817	0.460213	0.419141	0.393282
65.8	0.248807	0.109681	0.237723	0.081028	0.06261	0.080015	0.074254	0.065748	0.05265	0.519443	0.498844	0.265577	0.253376	0.142408	0.236341	0.052323	0.052432	0.033122	0.461081	0.41964	0.393518
66	0.249163	0.109875	0.238202	0.081487	0.062459	0.080256	0.07435	0.066399	0.052543	0.519905	0.499694	0.265769	0.252958	0.141718	0.23645	0.052297	0.052727	0.033432	0.461989	0.420179	0.393744
66.2	0.249465	0.109889	0.238421	0.081745	0.062553	0.079925	0.074315	0.06652	0.052914	0.520335	0.500472	0.265806	0.252851	0.141531	0.236331	0.052314	0.052792	0.033449	0.462604	0.420608	0.394037
66.4	0.24998	0.109816	0.238657	0.081792	0.062921	0.079183	0.0742	0.067077	0.052977	0.520804	0.501139	0.265983	0.252779	0.141472	0.236435	0.052407	0.052895	0.033605	0.463459	0.421055	0.394737
66.6	0.250638	0.110092	0.238709	0.081847	0.062791	0.07866	0.073968	0.0672	0.053354	0.520957	0.50189	0.266269	0.252765	0.141136	0.236112	0.052505	0.053501	0.033956	0.463943	0.421931	0.394989
66.8	0.250925	0.110063	0.238948	0.081802	0.063141	0.078492	0.074115	0.067368	0.053429	0.520984	0.502489	0.266691	0.253487	0.141121	0.236319	0.052558	0.053168	0.034302	0.46468	0.422552	0.395723
67	0.251193	0.110194	0.239128	0.082145	0.06307	0.078137	0.074118	0.06762	0.053516	0.521139	0.502693	0.267309	0.253548	0.141299	0.236103	0.052533	0.053153	0.034403	0.465575	0.422889	0.39624
67.2	0.251487	0.110319	0.239651	0.082158	0.063062	0.078419	0.074255	0.067813	0.053706	0.521416	0.503096	0.267312	0.253486	0.140875	0.23599	0.052914	0.053165	0.034819	0.466469	0.423936	0.396607
67.4	0.251919	0.109833	0.240115	0.081848	0.06315	0.078212	0.074173	0.068012	0.054069	0.521478	0.503353	0.268255	0.253432	0.140489	0.236454	0.053332	0.053005	0.034844	0.467044	0.424818	0.397136
67.6	0.252395	0.109979	0.240766	0.081662	0.063123	0.078305	0.0744	0.068271	0.053989	0.521973	0.503947	0.26892	0.253648	0.140717	0.236768	0.053835	0.052936	0.035055	0.467505	0.425628	0.397521
67.8	0.252601	0.110096	0.241062	0.081377	0.062742	0.078326	0.074363	0.068344	0.053983	0.522824	0.504068	0.269046	0.253672	0.140509	0.236909	0.054032	0.052334	0.034526	0.468146	0.426347	0.398076
68	0.252714	0.110246	0.241909	0.08115	0.062804	0.07844	0.074392	0.068622	0.053593	0.523454	0.504197	0.2691	0.253929	0.141007	0.237036	0.054701	0.052211	0.034586	0.468699	0.426849	0.398554
68.2	0.253032	0.110555	0.242051	0.081048	0.062715	0.07868	0.074299	0.068553	0.053818	0.524199	0.504739	0.269259	0.254018	0.141034	0.236904	0.05559	0.051916	0.034575	0.469208	0.427462	0.399044
68.4	0.253285	0.110746	0.242283	0.080804	0.062742	0.07879	0.074236	0.068749	0.053954	0.524906	0.504666	0.269698	0.253762	0.141258	0.237297	0.055809	0.052034	0.034449	0.47006	0.428266	0.399831
68.6	0.253138	0.110777	0.242523	0.080666	0.062848	0.079096	0.074373	0.068854	0.054071	0.525649	0.504912	0.269465	0.253705	0.141459	0.237126	0.05625	0.052176	0.03437	0.470699	0.428751	0.400797
68.8	0.253066	0.110865	0.242734	0.080818	0.06275	0.079399	0.074426	0.068958	0.054163	0.52618	0.505441	0.269633	0.253742	0.141843	0.236823	0.056511	0.051846	0.034377	0.471244	0.429286	0.401023
69	0.252925	0.111172	0.242874	0.081422	0.062616	0.079776	0.074711	0.068777	0.053773	0.526782	0.505643	0.269791	0.253839	0.142326	0.236104	0.057079	0.051579	0.034527	0.472069	0.429935	0.401719
69.2	0.252895	0.111203	0.243011	0.081546	0.062851	0.079787	0.074908	0.068651	0.053857	0.527169	0.505902	0.26953	0.253861	0.142859	0.235862	0.057065	0.051682	0.034526	0.472582	0.430186	0.402283
69.4	0.252985	0.111057	0.243191	0.081518	0.062893	0.080085	0.075059	0.068405	0.054112	0.527665	0.506442	0.269614	0.253974	0.143162	0.235653	0.057226	0.051471	0.034169	0.473187	0.43071	0.402946
69.6	0.253004	0.111116	0.243834	0.081657	0.06287	0.07972	0.074971	0.068306	0.054231	0.528162	0.506898	0.269487	0.253889	0.143272	0.235812	0.057391	0.051201	0.034186	0.473585	0.431272	0.403384
69.8	0.252992	0.111046	0.244011	0.081713	0.06293	0.079737	0.075199	0.068211	0.054157	0.528721	0.507462	0.269405	0.254018	0.142911	0.235316	0.058063	0.051443	0.033834	0.474322	0.431751	0.403874
70	0.253477	0.111431	0.244645	0.081946	0.062755	0.079635	0.075753	0.06832	0.054142	0.529444	0.508051	0.269453	0.254161	0.142701	0.234967	0.057649	0.05132	0.033225	0.474969	0.432163	0.404358
70.2	0.254115	0.11154	0.244637	0.08225	0.0628	0.079481	0.076274	0.068146	0.054293	0.529722	0.50832	0.26997	0.254431	0.14317	0.234657	0.058085	0.051482	0.033003	0.475421	0.432893	0.405015
70.4	0.254711	0.112031	0.244921	0.082226	0.063066	0.079232	0.076173	0.068035	0.054229	0.52998	0.508744	0.270201	0.254267	0.142511	0.234813	0.057785	0.051691	0.032773	0.476205	0.43335	0.405843
70.6	0.255225	0.112309	0.244709	0.082458	0.063023	0.079414	0.076106	0.068155	0.054111	0.530136	0.509513	0.270229	0.254071	0.14262	0.234812	0.057945	0.052247	0.032638	0.476775	0.4339	0.406354
70.8	0.255511	0.112287	0.244995	0.082546	0.063014	0.079295	0.076603	0.068295	0.054339	0.530476	0.509413	0.270785	0.254182	0.14227	0.234732	0.057512	0.052222	0.032699	0.477505	0.43428	0.407164
71	0.255746	0.112502	0.244983	0.082868	0.062794	0.079095	0.07684	0.06809	0.054526	0.530744	0.509875	0.271226	0.253688	0.141955	0.234869	0.05698	0.052374	0.032596	0.478276	0.434957	0.407403
71.2	0.256269	0.1125	0.245261	0.082687	0.062923	0.078839	0.077167	0.068416	0.054793	0.531156	0.510589	0.271828	0.253288	0.141392	0.235117	0.056622	0.052424	0.032634	0.478866	0.435745	0.407883
71.4	0.256545	0.113025	0.245534	0.082322	0.063309	0.079199	0.077104	0.068338	0.054645	0.53149	0.511414	0.272704	0.253098	0.141037	0.235519	0.056388	0.052689	0.032369	0.47943	0.436238	0.408568
71.6	0.256905	0.113522	0.246107	0.082141	0.063173	0.079528	0.077257	0.068158	0.054515	0.53202	0.512076	0.272946	0.253086	0.140596	0.235402	0.055941	0.052645	0.032255	0.480057	0.436723	0.409252
71.8	0.256944	0.113795	0.246136	0.08178	0.063049	0.079783	0.077166	0.068094	0.054313	0.532652	0.512168	0.273191	0.253158	0.140153	0.235604	0.055757	0.052617	0.032338	0.480526	0.437696	0.409992
72	0.25717	0.114005	0.246533	0.081505	0.063182	0.079969	0.077204	0.068289	0.054167	0.533024	0.512578	0.273681	0.253494	0.14014	0.235656	0.055906	0.053058	0.032697	0.481224	0.438283	0.410784
72.2	0.257509	0.11454	0.246294	0.081054	0.063029	0.079819	0.07699	0.067871	0.054132	0.533455	0.513537	0.274259	0.252999	0.139592	0.235755	0.056026	0.053364	0.033279	0.481721	0.438934	0.411552
72.4	0.25768	0.114622	0.246363	0.080747	0.063459	0.079755	0.076918	0.068061	0.053992	0.533871	0.513783	0.27498	0.253072	0.139562	0.236185	0.05552	0.053233	0.033418	0.482537	0.439394	0.412266
72.6	0.257688	0.11436	0.246603	0.080814	0.063484	0.079757	0.076774	0.067942	0.05382	0.534048	0.514147	0.27538	0.253381	0.139741	0.235842	0.055622	0.053095	0.033866	0.483137	0.439721	0.41277
72.8	0.258174	0.114549	0.246638	0.080785	0.063523	0.080072	0.07663	0.068073	0.053909	0.534531	0.514628	0.276058	0.253776	0.139907	0.23581	0.055714	0.052903	0.034466	0.483846	0.440224	0.413274
73	0.258192	0.114429	0.246756	0.080966	0.063779	0.080225	0.076186	0.067705	0.053871	0.534913	0.515129	0.27641	0.254387	0.139834	0.235745	0.055762	0.053166	0.034614	0.484319	0.441053	0.414064
73.2	0.258332	0.114536	0.246946	0.081001	0.063839	0.08031	0.075788	0.067881	0.053997	0.53521	0.515342	0.276646	0.254586	0.139797	0.23583	0.05565	0.053136	0.034563	0.484924	0.44159	0.414507
73.4	0.258566	0.114438	0.247026	0.0814	0.063961	0.080695	0.075483	0.068037	0.054308	0.535969	0.515787	0.276856	0.254686	0.139625	0.23537	0.055783	0.053133	0.034513	0.485408	0.442162	0.415041
73.6	0.258603	0.114511	0.247157	0.081443	0.063976	0.080595	0.075415	0.067947	0.054372	0.536629	0.516272	0.276909	0.25484	0.139508	0.234926	0.055796	0.053185	0.034608	0.486201	0.442606	0.415595
73.8	0.25881	0.114527	0.246904	0.081588	0.063878	0.080177	0.075594	0.067876	0.054691	0.536924	0.516594	0.277009	0.255312	0.139467	0.234428	0.056129	0.053603	0.034393	0.486921	0.443343	0.416383
74	0.25927	0.114857	0.246978	0.081681	0.063796	0.080166	0.075718	0.067789	0.054737	0.537343	0.516578	0.277213	0.255353	0.139219	0.234527	0.056404	0.053672	0.034435	0.487603	0.443763	0.416437
74.2	0.259862	0.114733	0.247024	0.081809	0.063846	0.080163	0.075505	0.06826	0.054902	0.537783	0.516793	0.27732	0.255292	0.13918	0.234884	0.056633	0.053809	0.034746	0.48821	0.444642	0.416875
74.4	0.259945	0.114956	0.246941	0.081766	0.063916	0.080414	0.075464	0.06847	0.054785	0.538527	0.517062	0.277019	0.254986	0.138778	0.235022	0.056775	0.053929	0.034733	0.489066	0.445126	0.417181
74.6	0.260177	0.114957	0.246565	0.082213	0.063926	0.080379	0.075791	0.068724	0.05485	0.538776	0.517558	0.276498	0.25475	0.139053	0.235089	0.05694	0.054343	0.034859	0.489723	0.445632	0.417599
74.8	0.260677	0.114966	0.247028	0.082369	0.063636	0.080473	0.075959	0.068999	0.05501	0.539058	0.517456	0.276758	0.254651	0.138456	0.235355	0.056918	0.054313	0.034796	0.490525	0.446254	0.418122
75	0.260858	0.115067	0.247559	0.082651	0.06382	0.080595	0.076355	0.069211	0.055009	0.539087	0.518025	0.276695	0.254284	0.138425	0.236165	0.056851	0.054618	0.034636	0.491266	0.44681	0.418527
75.2	0.261227	0.115103	0.248131	0.08238	0.063809	0.080802	0.076671	0.069441	0.054846	0.539401	0.518762	0.276877	0.254139	0.138568	0.236468	0.056666	0.054776	0.03488	0.491898	0.447239	0.418964
75.4	0.261463	0.11537	0.248714	0.082004	0.063665	0.080948	0.076844	0.069397	0.054582	0.539778	0.519777	0.276778	0.253919	0.138547	0.236019	0.05642	0.055107	0.035005	0.492394	0.447932	0.419368
75.6	0.261752	0.115176	0.248928	0.082073	0.063171	0.081292	0.076875	0.069126	0.054431	0.540204	0.520291	0.276545	0.254003	0.138544	0.236113	0.05652	0.054933	0.035206	0.492989	0.44868	0.42005
75.8	0.26221	0.115305	0.249361	0.08189	0.062841	0.081406	0.076886	0.068849	0.054073	0.540725	0.520968	0.27666	0.254111	0.138762	0.236371	0.056188	0.055184	0.035674	0.493337	0.449308	0.420504
76	0.262342	0.115553	0.249923	0.08168	0.062919	0.081013	0.077228	0.068635	0.054097	0.54104	0.521601	0.276835	0.254114	0.138776	0.236275	0.056545	0.055879	0.03616	0.494003	0.449489	0.421038
76.2	0.262696	0.115682	0.250703	0.081508	0.062619	0.080883	0.077268	0.068724	0.0535	0.54155	0.522154	0.277214	0.254022	0.139097	0.236407	0.056497	0.055893	0.036377	0.494613	0.449712	0.421431
76.4	0.263148	0.115568	0.251157	0.081859	0.0628	0.080757	0.077434	0.06875	0.053603	0.5419	0.522078	0.277297	0.254492	0.139404	0.236507	0.056283	0.055552	0.036297	0.495181	0.449928	0.421831
76.6	0.263381	0.11539	0.251581	0.08166	0.062511	0.080723	0.077482	0.068743	0.05342	0.542612	0.52216	0.277264	0.254422	0.139378	0.236545	0.056518	0.055662	0.036377	0.495774	0.450712	0.422512
76.8	0.263309	0.115588	0.251586	0.08148	0.062705	0.080886	0.077237	0.068977	0.053538	0.543098	0.522537	0.27745	0.254199	0.13978	0.236215	0.056361	0.055481	0.036359	0.496334	0.451365	0.423009
77	0.263111	0.115606	0.252034	0.081794	0.062772	0.080666	0.077151	0.069072	0.053702	0.543406	0.523186	0.277714	0.254328	0.13979	0.235545	0.056288	0.055177	0.03618	0.497076	0.452328	0.423329
77.2	0.263005	0.115924	0.251836	0.081723	0.062721	0.080577	0.077425	0.069417	0.053863	0.543796	0.522882	0.278039	0.254321	0.139717	0.235119	0.056272	0.054787	0.036107	0.497517	0.45261	0.423814
77.4	0.263246	0.115868	0.252072	0.081959	0.063191	0.08045	0.077829	0.069494	0.054456	0.544231	0.522953	0.277989	0.254396	0.139566	0.234795	0.056289	0.05469	0.035999	0.49791	0.45321	0.42436
77.6	0.263202	0.1159	0.252058	0.081924	0.063098	0.080305	0.078206	0.069927	0.054597	0.544474	0.523477	0.278274	0.254304	0.139641	0.234613	0.056355	0.054205	0.035595	0.498414	0.453784	0.425075
77.8	0.263339	0.1161	0.252515	0.081986	0.063213	0.079892	0.078319	0.070383	0.055053	0.544613	0.52333	0.278324	0.253825	0.13944	0.234355	0.056748	0.054163	0.035146	0.49903	0.454139	0.425947
78	0.263786	0.116011	0.252947	0.081923	0.063426	0.08023	0.078491	0.070485	0.055224	0.544871	0.523494	0.278699	0.253799	0.138894	0.234633	0.056714	0.053812	0.034812	0.499741	0.454687	0.42602
78.2	0.264129	0.115967	0.253223	0.081937	0.063641	0.080017	0.078484	0.070917	0.055425	0.545341	0.523858	0.279193	0.254086	0.138719	0.234685	0.056618	0.053321	0.034311	0.500364	0.455693	0.426808
78.4	0.26453	0.116181	0.253059	0.081931	0.063787	0.080251	0.078631	0.070964	0.05523	0.545724	0.524238	0.279582	0.254268	0.138449	0.234672	0.056995	0.053606	0.033821	0.500922	0.456073	0.427179
78.6	0.264874	0.116117	0.253082	0.081948	0.063881	0.080065	0.078425	0.071297	0.055209	0.54573	0.524699	0.279766	0.254416	0.138316	0.235002	0.057114	0.05385	0.033398	0.501378	0.456429	0.427805
78.8	0.265304	0.116318	0.253396	0.081897	0.063811	0.080293	0.078439	0.071694	0.055225	0.545918	0.524972	0.280748	0.254473	0.137919	0.235379	0.057139	0.053743	0.033028	0.502077	0.457158	0.428401
79	0.265535	0.116594	0.253656	0.081919	0.064191	0.080033	0.078883	0.071673	0.055322	0.546244	0.525563	0.281008	0.254733	0.138008	0.235495	0.056762	0.053941	0.03268	0.502653	0.457582	0.428975
79.2	0.265927	0.116617	0.253651	0.081964	0.06414	0.080465	0.078834	0.071565	0.055193	0.546667	0.526383	0.28166	0.254928	0.138078	0.235215	0.056672	0.054349	0.032947	0.503078	0.458042	0.429192
79.4	0.26641	0.116713	0.25386	0.081872	0.064431	0.080559	0.078769	0.071388	0.055108	0.546991	0.527161	0.282099	0.254758	0.138206	0.235182	0.056642	0.054385	0.033238	0.503647	0.458776	0.429702
79.6	0.266651	0.117047	0.253919	0.081856	0.064535	0.080864	0.07865	0.071283	0.055096	0.547299	0.527866	0.282552	0.254984	0.138462	0.235801	0.056674	0.054141	0.033345	0.504269	0.459153	0.430196
79.8	0.266891	0.117735	0.254589	0.081837	0.064227	0.080502	0.078467	0.071137	0.055053	0.547609	0.528799	0.283114	0.254847	0.138791	0.235811	0.056667	0.054857	0.033902	0.504584	0.459041	0.430368
80	0.266559	0.117999	0.254856	0.081703	0.064019	0.080504	0.078627	0.071433	0.055076	0.548288	0.529126	0.283243	0.25452	0.138761	0.235856	0.05688	0.055191	0.034241	0.505016	0.459397	0.430872
80.2	0.26706	0.118237	0.255622	0.081984	0.063895	0.080529	0.078503	0.071769	0.054724	0.548958	0.529611	0.283459	0.25398	0.139214	0.235844	0.056645	0.05493	0.034426	0.505725	0.459766	0.431247
80.4	0.267224	0.118344	0.255222	0.082122	0.063938	0.080325	0.078444	0.071343	0.054781	0.549459	0.529856	0.283354	0.254329	0.139451	0.235634	0.056529	0.05503	0.034729	0.505982	0.460594	0.431472
80.6	0.267086	0.118327	0.255372	0.081742	0.063956	0.080186	0.07824	0.071293	0.054289	0.549969	0.530077	0.2833	0.253919	0.139502	0.235467	0.056599	0.055394	0.034928	0.506651	0.461251	0.431847
80.8	0.266729	0.11865	0.255119	0.081979	0.063917	0.080412	0.078146	0.071529	0.054485	0.550187	0.530367	0.283298	0.253665	0.13987	0.234869	0.056479	0.05526	0.035301	0.507131	0.461659	0.432302
81	0.266648	0.118825	0.255022	0.082182	0.063533	0.079868	0.078058	0.071848	0.054986	0.55066	0.53041	0.283047	0.253905	0.139746	0.234864	0.057104	0.055428	0.035574	0.507878	0.462329	0.432699
81.2	0.267064	0.119038	0.255244	0.081916	0.063573	0.07968	0.078308	0.071955	0.055323	0.551146	0.529584	0.282647	0.253595	0.139346	0.235373	0.057241	0.055565	0.035909	0.508163	0.462783	0.433223
81.4	0.267527	0.119149	0.255943	0.082008	0.063735	0.079954	0.078289	0.072323	0.055428	0.551463	0.529631	0.282337	0.253525	0.139041	0.235083	0.057189	0.055819	0.035516	0.508716	0.463482	0.433749
81.6	0.267484	0.11919	0.256128	0.082273	0.063607	0.080156	0.078348	0.072358	0.055453	0.551756	0.530049	0.282297	0.253215	0.139281	0.234873	0.057378	0.056003	0.035223	0.509156	0.463612	0.434382
81.8	0.268047	0.119112	0.256631	0.082255	0.063839	0.080205	0.078326	0.072472	0.055408	0.552196	0.530352	0.282284	0.253349	0.138827	0.234985	0.058046	0.056506	0.035121	0.510204	0.463779	0.434791
82	0.268722	0.119219	0.256912	0.082351	0.063656	0.080436	0.078294	0.072307	0.055516	0.552563	0.530993	0.282486	0.253797	0.138373	0.235037	0.05815	0.056358	0.035086	0.510758	0.464436	0.434959
82.2	0.269235	0.119079	0.257314	0.082145	0.063802	0.080342	0.078256	0.071858	0.055306	0.553183	0.53157	0.28293	0.254399	0.138292	0.235347	0.058428	0.056392	0.034849	0.51135	0.464836	0.435488
82.4	0.269699	0.119315	0.257431	0.082514	0.063766	0.080854	0.078525	0.07164	0.055186	0.553801	0.532095	0.282923	0.254868	0.138337	0.235473	0.0586	0.056618	0.03459	0.511823	0.46519	0.436032
82.6	0.270025	0.119195	0.257549	0.082957	0.063757	0.080774	0.078509	0.071251	0.055172	0.55395	0.532239	0.28337	0.255155	0.138014	0.235526	0.05899	0.056458	0.034575	0.512522	0.465989	0.436353
82.8	0.270407	0.119322	0.257845	0.083048	0.063821	0.081125	0.078793	0.071251	0.054947	0.554133	0.53241	0.28392	0.255362	0.138036	0.235399	0.059151	0.056012	0.034604	0.513191	0.46659	0.437125
83	0.270754	0.11931	0.258271	0.083216	0.064563	0.081183	0.078874	0.070965	0.054559	0.554699	0.532557	0.284162	0.255393	0.138029	0.235563	0.059411	0.055834	0.034363	0.513846	0.467076	0.437782
83.2	0.271118	0.11894	0.258623	0.083402	0.064519	0.081937	0.07911	0.070962	0.0543	0.555005	0.532777	0.28475	0.255374	0.137962	0.235774	0.059918	0.056049	0.034774	0.514853	0.467724	0.438232
83.4	0.271359	0.11879	0.259061	0.083083	0.06474	0.081739	0.079275	0.071019	0.054257	0.555103	0.533107	0.285276	0.255087	0.138173	0.236331	0.059912	0.055677	0.035144	0.515961	0.468621	0.438918
83.6	0.271426	0.119095	0.259554	0.083029	0.064713	0.081749	0.079513	0.07111	0.054297	0.555443	0.534174	0.285733	0.255244	0.1382	0.236405	0.060095	0.055703	0.035192	0.516334	0.469038	0.439429
83.8	0.27151	0.1194	0.260173	0.083261	0.064451	0.081711	0.079615	0.071263	0.054205	0.556165	0.535233	0.285929	0.255001	0.138318	0.235954	0.060222	0.055846	0.035746	0.516647	0.469651	0.43997
84	0.271821	0.119208	0.260584	0.083183	0.064705	0.081352	0.07964	0.071886	0.053837	0.556729	0.53548	0.286035	0.254956	0.138245	0.235728	0.059945	0.055598	0.03591	0.51692	0.470392	0.440434
84.2	0.272408	0.119024	0.261013	0.08347	0.064978	0.081012	0.0797	0.071838	0.0535	0.557186	0.536383	0.286592	0.255015	0.138411	0.235302	0.059708	0.055793	0.03606	0.517672	0.471016	0.441224
84.4	0.272439	0.119347	0.260705	0.083234	0.064621	0.080717	0.079555	0.071591	0.053203	0.557641	0.537236	0.286749	0.255274	0.138365	0.234921	0.059714	0.055912	0.036026	0.518071	0.471849	0.441864
84.6	0.272038	0.119469	0.260664	0.083052	0.064549	0.080532	0.079264	0.0718	0.053315	0.558139	0.537625	0.286983	0.255	0.138048	0.234721	0.059703	0.056231	0.036064	0.518777	0.472536	0.442689
84.8	0.271958	0.119998	0.260346	0.083175	0.064391	0.080425	0.079219	0.072192	0.053945	0.558551	0.537738	0.287031	0.254834	0.137646	0.234167	0.059716	0.055933	0.036564	0.519497	0.473216	0.443184
85	0.272005	0.120284	0.260492	0.082791	0.06416	0.07972	0.079219	0.072344	0.05433	0.558988	0.538116	0.287185	0.254554	0.137832	0.234276	0.059447	0.056252	0.036272	0.520025	0.473974	0.443477
85.2	0.272199	0.120509	0.260657	0.082599	0.064239	0.080072	0.079249	0.072658	0.054609	0.559202	0.538016	0.28741	0.254568	0.137334	0.233939	0.058987	0.056324	0.036349	0.520611	0.474377	0.443718
85.4	0.27211	0.120886	0.260213	0.082578	0.064373	0.080429	0.079211	0.07298	0.054878	0.559505	0.538497	0.287535	0.254649	0.13716	0.233583	0.059059	0.056561	0.036223	0.521091	0.474841	0.444059
85.6	0.272088	0.120916	0.260188	0.082585	0.064105	0.080152	0.079326	0.072832	0.055233	0.559755	0.53904	0.287559	0.254559	0.137238	0.233527	0.059382	0.05671	0.036195	0.521694	0.475328	0.444364
85.8	0.272636	0.121189	0.260104	0.082527	0.063834	0.080173	0.079516	0.07264	0.055377	0.560148	0.539263	0.287902	0.254564	0.136796	0.233293	0.059713	0.056968	0.036274	0.522365	0.475711	0.444729
86	0.272795	0.121672	0.260106	0.082702	0.063564	0.08014	0.079378	0.072259	0.055712	0.560555	0.53932	0.288182	0.254683	0.136856	0.23316	0.059236	0.056668	0.036207	0.522443	0.476415	0.445335
86.2	0.272546	0.121447	0.259993	0.082592	0.063476	0.08042	0.079442	0.071795	0.055672	0.560876	0.53875	0.288567	0.254918	0.136857	0.233447	0.05906	0.056676	0.036253	0.522924	0.476841	0.445773
86.4	0.27292	0.121762	0.259699	0.082926	0.062979	0.080679	0.079842	0.071782	0.056073	0.561324	0.538724	0.28894	0.254847	0.136923	0.233204	0.058863	0.056888	0.035868	0.523409	0.477313	0.446252
86.6	0.272899	0.121524	0.25983	0.083064	0.062994	0.080783	0.080106	0.071661	0.056629	0.561713	0.53823	0.289679	0.25455	0.136745	0.233519	0.059087	0.056753	0.03584	0.524172	0.477866	0.446482
86.8	0.272921	0.120993	0.260145	0.082685	0.062822	0.080935	0.080241	0.071815	0.056811	0.561841	0.537879	0.289897	0.254081	0.136929	0.233833	0.05885	0.056671	0.035943	0.524742	0.478089	0.447265
87	0.273391	0.120828	0.260713	0.082798	0.063186	0.080884	0.080307	0.071569	0.056612	0.562436	0.53776	0.290191	0.253545	0.136976	0.234449	0.059056	0.05707	0.036078	0.525298	0.478326	0.447701
87.2	0.274013	0.120471	0.260833	0.082797	0.062929	0.080835	0.0806	0.071657	0.056817	0.562596	0.538009	0.290761	0.253317	0.136953	0.234875	0.059306	0.057079	0.036201	0.525849	0.478662	0.447991
87.4	0.274235	0.120583	0.260712	0.082678	0.063232	0.080509	0.080569	0.072081	0.056525	0.562579	0.538237	0.291127	0.253324	0.137098	0.235171	0.059626	0.056864	0.036451	0.526328	0.478979	0.44839
87.6	0.274635	0.120876	0.261222	0.082736	0.063242	0.080444	0.080604	0.071848	0.056245	0.562971	0.538922	0.291176	0.253474	0.137534	0.235093	0.059523	0.056943	0.036435	0.52654	0.479213	0.448832
87.8	0.275073	0.120643	0.261475	0.08276	0.062931	0.080402	0.080561	0.072254	0.055903	0.563387	0.539308	0.290863	0.253471	0.137689	0.235165	0.059585	0.056965	0.036579	0.52702	0.479474	0.449148
88	0.275603	0.120787	0.26207	0.082492	0.063226	0.080077	0.080338	0.072334	0.055454	0.563452	0.539658	0.291069	0.253377	0.137676	0.235093	0.059351	0.056975	0.036202	0.527377	0.47986	0.449481
88.2	0.276113	0.121113	0.262255	0.082391	0.062787	0.080606	0.080355	0.071922	0.055131	0.563496	0.540221	0.29145	0.253329	0.137674	0.234728	0.059314	0.057179	0.035823	0.528247	0.480371	0.45009
88.4	0.27652	0.121735	0.262716	0.082362	0.062969	0.080714	0.080244	0.071823	0.055086	0.563862	0.540964	0.291474	0.253174	0.137725	0.234686	0.059342	0.057418	0.035719	0.528862	0.480746	0.450344
88.6	0.276601	0.121707	0.262836	0.082547	0.063223	0.080933	0.079874	0.071883	0.055278	0.563959	0.541707	0.291489	0.2531	0.137535	0.234589	0.058889	0.057581	0.035762	0.529582	0.480957	0.450837
88.8	0.277078	0.12221	0.263492	0.082681	0.063458	0.08124	0.079765	0.071703	0.055252	0.564046	0.542399	0.291221	0.252808	0.137419	0.234185	0.058897	0.057399	0.035888	0.530184	0.481111	0.451088
89	0.277318	0.122466	0.264288	0.082844	0.063583	0.081654	0.079946	0.071519	0.055101	0.564211	0.54319	0.290982	0.252746	0.137619	0.234151	0.058856	0.05771	0.035426	0.530585	0.481452	0.451603
89.2	0.277507	0.122617	0.264612	0.083153	0.063846	0.082021	0.079961	0.071525	0.055259	0.5644	0.543505	0.290758	0.25307	0.137193	0.234164	0.058857	0.05744	0.03574	0.531523	0.481781	0.451809
89.4	0.278042	0.122892	0.26486	0.083308	0.063967	0.082158	0.080104	0.071373	0.055117	0.564668	0.544089	0.290621	0.253123	0.136739	0.233957	0.058931	0.057384	0.036075	0.532013	0.482337	0.452279
89.6	0.27822	0.123246	0.265493	0.08315	0.063938	0.081688	0.080089	0.071152	0.055253	0.564793	0.54436	0.290569	0.253437	0.136613	0.233865	0.058968	0.056997	0.036294	0.532478	0.482976	0.452789
89.8	0.278465	0.123742	0.265425	0.083168	0.063874	0.081768	0.080305	0.070969	0.054872	0.565318	0.544405	0.290676	0.253349	0.136362	0.233641	0.059148	0.057175	0.036496	0.532703	0.483282	0.453377
90	0.278316	0.124151	0.265531	0.083018	0.063785	0.081607	0.080405	0.071075	0.054497	0.565915	0.544622	0.290729	0.253492	0.136313	0.233756	0.05878	0.057334	0.03643	0.533268	0.483925	0.453639
90.2	0.278345	0.124052	0.265978	0.08288	0.063727	0.081867	0.080825	0.071325	0.054573	0.566567	0.544396	0.290921	0.253608	0.136309	0.233677	0.059022	0.057596	0.036383	0.534026	0.484096	0.454099
90.4	0.278642	0.124405	0.266399	0.082951	0.063896	0.081671	0.081296	0.07116	0.054917	0.567329	0.545216	0.29154	0.253653	0.136449	0.23383	0.059222	0.057809	0.035864	0.534782	0.484848	0.45432
90.6	0.278592	0.12427	0.266956	0.082868	0.064286	0.081527	0.081315	0.070968	0.054931	0.568054	0.545492	0.291654	0.253263	0.136272	0.234203	0.059783	0.0578	0.036419	0.535269	0.485486	0.455054
90.8	0.278667	0.12415	0.267169	0.082722	0.064278	0.081191	0.081089	0.071274	0.054785	0.568482	0.545496	0.29171	0.252852	0.135854	0.23453	0.05979	0.058073	0.036563	0.535787	0.485452	0.455756
91	0.279081	0.124322	0.267408	0.082766	0.064712	0.080894	0.080921	0.07119	0.054765	0.569058	0.546123	0.291782	0.252804	0.135686	0.234737	0.060204	0.057989	0.036816	0.535941	0.485738	0.456501
91.2	0.278908	0.124277	0.266502	0.082781	0.064825	0.08084	0.080791	0.071641	0.05541	0.569392	0.546399	0.292267	0.252742	0.135939	0.234762	0.06023	0.057962	0.036945	0.536393	0.486545	0.457309
91.4	0.279015	0.124573	0.266254	0.082535	0.064878	0.080487	0.080708	0.071761	0.05518	0.569852	0.546652	0.292502	0.253015	0.136205	0.234961	0.060479	0.05823	0.037173	0.537016	0.487092	0.458095
91.6	0.279138	0.124659	0.266455	0.082563	0.064798	0.080538	0.08065	0.071608	0.05553	0.570392	0.546865	0.292788	0.25312	0.136415	0.234915	0.06027	0.058248	0.037018	0.537589	0.487863	0.458308
91.8	0.279546	0.124631	0.266338	0.082386	0.064736	0.08049	0.080636	0.071755	0.055285	0.570725	0.546896	0.293094	0.253314	0.136198	0.235075	0.060647	0.058708	0.036839	0.538044	0.488211	0.458733
92	0.279975	0.12484	0.266318	0.082326	0.064895	0.08055	0.080473	0.071963	0.055687	0.570803	0.547112	0.293557	0.253635	0.13615	0.234977	0.060652	0.059	0.036435	0.538423	0.489112	0.45921
92.2	0.280331	0.124603	0.266197	0.082318	0.064726	0.080691	0.080558	0.071912	0.056322	0.570951	0.547385	0.293866	0.253521	0.136128	0.234798	0.060741	0.059336	0.036252	0.539125	0.489573	0.459652
92.4	0.280813	0.124823	0.266325	0.082645	0.065017	0.080751	0.080413	0.07211	0.056743	0.57141	0.547975	0.294317	0.253551	0.136331	0.234805	0.06067	0.059691	0.036546	0.539762	0.490165	0.460358
92.6	0.280773	0.124783	0.266448	0.082831	0.064914	0.081012	0.080164	0.072118	0.056901	0.571442	0.548453	0.29453	0.25299	0.136172	0.234595	0.060693	0.059318	0.03672	0.540439	0.490348	0.461001
92.8	0.280893	0.12482	0.267132	0.082889	0.064736	0.081062	0.080232	0.07223	0.056981	0.571386	0.548896	0.294361	0.252972	0.136065	0.234026	0.060753	0.059127	0.03687	0.540886	0.490847	0.461448
93	0.281204	0.124575	0.267495	0.083238	0.064791	0.081139	0.080491	0.072311	0.057211	0.571677	0.549347	0.294751	0.252794	0.136303	0.233831	0.060559	0.059066	0.037022	0.541719	0.491441	0.462021
93.2	0.281312	0.1245	0.267845	0.083242	0.064569	0.080997	0.080509	0.072578	0.057412	0.571688	0.549701	0.294672	0.252667	0.136405	0.233685	0.060306	0.058645	0.03759	0.54231	0.492211	0.462489
93.4	0.281574	0.124544	0.268079	0.08316	0.064656	0.080988	0.08065	0.072573	0.057186	0.571908	0.549991	0.294744	0.252615	0.136628	0.233406	0.060234	0.058659	0.038175	0.542704	0.492879	0.462941
93.6	0.281465	0.124643	0.268457	0.082898	0.06463	0.080718	0.081097	0.072494	0.057153	0.572203	0.550268	0.294443	0.25248	0.136989	0.233399	0.060423	0.058243	0.038128	0.543069	0.493555	0.463379
93.8	0.281386	0.12444	0.268353	0.082764	0.06434	0.080927	0.081513	0.072617	0.056483	0.572651	0.550486	0.294526	0.252067	0.137125	0.233166	0.060833	0.058328	0.03812	0.543356	0.494008	0.463502
94	0.281703	0.124682	0.269013	0.082562	0.063968	0.081283	0.081945	0.072437	0.056154	0.572925	0.550938	0.294782	0.252103	0.137092	0.233227	0.060996	0.058113	0.038415	0.544162	0.494589	0.463729
94.2	0.282046	0.12457	0.269682	0.082621	0.064141	0.081257	0.082107	0.072341	0.056159	0.573373	0.55132	0.294577	0.252311	0.136944	0.233211	0.061394	0.058074	0.038342	0.544484	0.495231	0.464366
94.4	0.282172	0.124972	0.26996	0.082878	0.064225	0.081204	0.082408	0.071828	0.055624	0.573697	0.551978	0.294659	0.252183	0.136691	0.233307	0.062098	0.058059	0.038283	0.545234	0.496012	0.46478
94.6	0.282276	0.125194	0.270253	0.082726	0.064438	0.080881	0.082327	0.071842	0.05526	0.573822	0.552492	0.294653	0.251821	0.13627	0.233364	0.062007	0.058036	0.038191	0.545609	0.496063	0.465392
94.8	0.282368	0.125576	0.270255	0.082522	0.064344	0.08105	0.082201	0.072456	0.05537	0.574017	0.552854	0.294626	0.251763	0.136366	0.233686	0.061573	0.0579	0.037921	0.546174	0.496388	0.465896
95	0.282587	0.125786	0.270393	0.082798	0.064364	0.081247	0.082093	0.072509	0.055598	0.574185	0.553411	0.294649	0.251875	0.136419	0.233814	0.061811	0.058292	0.038256	0.546108	0.496952	0.466382
95.2	0.282625	0.126588	0.270339	0.082927	0.064252	0.0814	0.082279	0.072757	0.055724	0.574433	0.553476	0.294879	0.252076	0.136753	0.233734	0.061664	0.058635	0.038023	0.546455	0.497746	0.46699
95.4	0.283266	0.127081	0.270581	0.082968	0.064216	0.081193	0.081952	0.072665	0.055631	0.57513	0.553649	0.294899	0.252613	0.136576	0.234237	0.061933	0.058836	0.037618	0.546796	0.498083	0.466942
95.6	0.283413	0.12719	0.270408	0.083507	0.064166	0.081179	0.081889	0.07284	0.055754	0.575427	0.55394	0.295171	0.253009	0.13641	0.234259	0.06202	0.058893	0.037452	0.547301	0.49837	0.466922
95.8	0.283779	0.127193	0.270111	0.083438	0.064174	0.081053	0.081713	0.072774	0.05559	0.575927	0.554171	0.295462	0.25316	0.136419	0.234527	0.062169	0.059417	0.037427	0.547757	0.49831	0.467392
96	0.284207	0.12731	0.270271	0.083463	0.064178	0.081006	0.081937	0.072935	0.056132	0.576197	0.554463	0.295815	0.253377	0.136484	0.23489	0.06201	0.059481	0.037458	0.548188	0.498627	0.467583
96.2	0.284624	0.127524	0.270178	0.083464	0.064235	0.081019	0.082036	0.073276	0.05647	0.576449	0.554855	0.295932	0.25339	0.136401	0.234756	0.062122	0.059397	0.037661	0.548895	0.498927	0.467847
96.4	0.285009	0.127714	0.270183	0.083659	0.064242	0.081382	0.081985	0.073411	0.05665	0.576503	0.555092	0.296403	0.253275	0.136384	0.23455	0.062267	0.059335	0.037844	0.549612	0.499327	0.468432
96.6	0.285055	0.127293	0.270498	0.08381	0.06443	0.081615	0.081605	0.073723	0.057362	0.576562	0.555553	0.296439	0.25279	0.136216	0.234319	0.062213	0.059579	0.037746	0.550089	0.499487	0.468577
96.8	0.285214	0.127247	0.270878	0.083697	0.064461	0.081673	0.081532	0.07409	0.05773	0.576949	0.55607	0.296465	0.252654	0.135998	0.234125	0.062163	0.059982	0.037974	0.550877	0.499971	0.469154
97	0.285288	0.127137	0.271025	0.083792	0.064681	0.081869	0.08179	0.074126	0.058059	0.577409	0.55643	0.296923	0.252214	0.136082	0.234029	0.062119	0.059768	0.038026	0.55163	0.500447	0.469707
97.2	0.285157	0.12716	0.271428	0.083754	0.064878	0.081896	0.081983	0.074177	0.058158	0.577618	0.556653	0.296792	0.252096	0.136235	0.234447	0.061954	0.059848	0.038248	0.551976	0.500961	0.470019
97.4	0.285139	0.126712	0.27207	0.083392	0.065403	0.081915	0.082174	0.074249	0.058366	0.578082	0.556858	0.297103	0.251685	0.13628	0.234644	0.061658	0.059792	0.038511	0.552554	0.501393	0.470331
97.6	0.285112	0.126439	0.272543	0.082912	0.065379	0.082032	0.082231	0.074226	0.058624	0.578559	0.557255	0.297387	0.251564	0.135942	0.234605	0.061871	0.059356	0.038645	0.553024	0.501936	0.470873
97.8	0.285222	0.126351	0.272636	0.08271	0.065174	0.082393	0.082289	0.074442	0.058529	0.578752	0.557508	0.297936	0.251508	0.135408	0.234684	0.061945	0.059403	0.039028	0.55358	0.50204	0.47133
98	0.285404	0.126779	0.273198	0.082613	0.065291	0.082414	0.082657	0.07449	0.058339	0.579222	0.558147	0.298233	0.251723	0.135059	0.2344	0.061977	0.05974	0.039063	0.554476	0.502442	0.472027
98.2	0.285456	0.126904	0.273245	0.082589	0.065757	0.081759	0.08268	0.07453	0.058302	0.579594	0.558275	0.29822	0.251761	0.134772	0.234625	0.061707	0.059849	0.038718	0.554869	0.502913	0.47262
98.4	0.285711	0.127417	0.273181	0.082616	0.065755	0.081114	0.082833	0.074314	0.058192	0.579711	0.558618	0.298725	0.252044	0.134618	0.234623	0.061841	0.059978	0.038667	0.555397	0.50312	0.472853
98.6	0.285825	0.127964	0.273452	0.082205	0.065712	0.080784	0.082748	0.07479	0.058217	0.579657	0.558832	0.299004	0.252211	0.134338	0.234457	0.061171	0.059907	0.0384	0.555472	0.50343	0.473183
98.8	0.286182	0.128173	0.273474	0.08234	0.065408	0.080531	0.082261	0.074941	0.058228	0.58015	0.558354	0.299325	0.252231	0.13414	0.234175	0.061167	0.059844	0.038596	0.556066	0.503888	0.473542
99	0.286149	0.128452	0.273679	0.0827	0.065372	0.080491	0.082212	0.075037	0.058332	0.580364	0.558228	0.29928	0.252492	0.133497	0.23375	0.061181	0.060234	0.038935	0.556245	0.504246	0.473832
99.2	0.286356	0.12883	0.273925	0.082566	0.065248	0.07972	0.082165	0.07478	0.058379	0.580873	0.558324	0.299437	0.252901	0.133777	0.233389	0.061068	0.060087	0.038582	0.556476	0.505273	0.474145
99.4	0.286696	0.128713	0.27375	0.082487	0.065049	0.079481	0.081835	0.074771	0.058523	0.581591	0.558507	0.300056	0.253013	0.133494	0.233511	0.061067	0.060158	0.038421	0.556643	0.505674	0.474255
99.6	0.287006	0.128829	0.273756	0.082676	0.064882	0.079187	0.082003	0.07426	0.058357	0.58179	0.558551	0.300996	0.2532	0.133838	0.23292	0.061232	0.060318	0.038533	0.556996	0.506025	0.474664
99.8	0.287267	0.128998	0.273528	0.082511	0.064855	0.079109	0.082253	0.074056	0.058531	0.582153	0.558428	0.30144	0.253315	0.133966	0.232589	0.061678	0.060063	0.038685	0.557353	0.506515	0.475129
100	0.287592	0.129302	0.273683	0.082554	0.064631	0.079034	0.082672	0.074137	0.058835	0.581817	0.558407	0.301339	0.253498	0.134109	0.23276	0.062072	0.060025	0.038787	0.557552	0.50723	0.47528
100.2	0.287647	0.129292	0.273186	0.082807	0.064634	0.079227	0.082836	0.074255	0.058929	0.581731	0.558616	0.301097	0.253642	0.133612	0.232314	0.062608	0.060057	0.038846	0.557971	0.507992	0.475776
100.4	0.287637	0.129354	0.273303	0.082918	0.064512	0.079904	0.082863	0.074016	0.059144	0.581957	0.558752	0.301517	0.253149	0.133385	0.231902	0.06272	0.059956	0.038891	0.558475	0.508464	0.47636
100.6	0.287407	0.129314	0.27345	0.083191	0.064372	0.080067	0.082849	0.073763	0.05969	0.582361	0.559079	0.301644	0.252968	0.133194	0.231913	0.06286	0.060241	0.038774	0.558912	0.509019	0.476866
100.8	0.28758	0.129579	0.273999	0.083163	0.064448	0.080412	0.083255	0.073437	0.059646	0.582814	0.558937	0.301764	0.253155	0.132953	0.231768	0.063115	0.060226	0.039087	0.559675	0.509445	0.477597
101	0.287843	0.12974	0.274086	0.083168	0.064392	0.080815	0.083474	0.073065	0.059829	0.582932	0.559468	0.301717	0.25288	0.132799	0.231722	0.063004	0.060018	0.039078	0.560075	0.509838	0.478333
101.2	0.287667	0.129777	0.274741	0.08323	0.0646	0.081199	0.083746	0.073324	0.059736	0.583359	0.559977	0.302071	0.253045	0.132922	0.232104	0.062673	0.060373	0.039345	0.560566	0.510527	0.478566
101.4	0.288051	0.129615	0.275013	0.083214	0.064716	0.081474	0.083651	0.073269	0.059757	0.583384	0.560066	0.301995	0.252719	0.132787	0.232058	0.062658	0.060507	0.039742	0.56096	0.511086	0.47922
101.6	0.288041	0.129863	0.275082	0.083402	0.064642	0.081978	0.083795	0.07336	0.059319	0.583559	0.560443	0.302359	0.252859	0.132962	0.232233	0.062725	0.060459	0.039767	0.561668	0.511589	0.479812
101.8	0.288434	0.129987	0.274867	0.083694	0.064555	0.08204	0.084	0.073417	0.059176	0.583761	0.561253	0.302352	0.252945	0.132848	0.23241	0.062752	0.061021	0.039918	0.562358	0.511698	0.480325
102	0.288266	0.130127	0.275077	0.083899	0.064737	0.081687	0.084284	0.073659	0.058916	0.584134	0.561635	0.302235	0.252968	0.133137	0.232458	0.062954	0.061669	0.039827	0.562997	0.512252	0.480721
102.2	0.288438	0.130274	0.275311	0.084073	0.064575	0.081368	0.084215	0.073439	0.058946	0.584444	0.561882	0.302139	0.252918	0.132814	0.232752	0.062626	0.061495	0.040098	0.563312	0.512418	0.481028
102.4	0.288833	0.130655	0.275466	0.084185	0.064641	0.081023	0.084353	0.073357	0.059019	0.584722	0.562281	0.301848	0.253577	0.132843	0.232682	0.062414	0.061566	0.039962	0.563852	0.512469	0.481152
102.6	0.288936	0.130545	0.275458	0.084243	0.064478	0.081316	0.084229	0.07352	0.058629	0.584978	0.562313	0.301995	0.253353	0.133202	0.232487	0.062119	0.061281	0.040014	0.564585	0.512901	0.481812
102.8	0.289285	0.130255	0.27555	0.084295	0.064713	0.080808	0.083682	0.073399	0.058662	0.585487	0.562842	0.302121	0.253229	0.13356	0.23257	0.062213	0.061341	0.039923	0.565562	0.513146	0.481989
103	0.289651	0.130356	0.275968	0.083827	0.064631	0.080942	0.083942	0.073649	0.05857	0.585807	0.563534	0.302232	0.253369	0.133874	0.232531	0.062091	0.061617	0.039901	0.566015	0.513659	0.482201
103.2	0.290187	0.130259	0.276197	0.083617	0.06481	0.080901	0.083778	0.073772	0.058384	0.586297	0.563806	0.302556	0.253569	0.134465	0.23262	0.06248	0.06175	0.039346	0.566429	0.514621	0.482578
103.4	0.290641	0.130206	0.276519	0.083642	0.064622	0.081277	0.083792	0.073929	0.058398	0.586425	0.563712	0.302969	0.253754	0.134807	0.232559	0.062278	0.061313	0.038896	0.567083	0.514946	0.483317
103.6	0.291022	0.130293	0.276571	0.083541	0.064768	0.080982	0.08391	0.073917	0.058524	0.586635	0.563749	0.303123	0.253966	0.135297	0.232228	0.063001	0.061111	0.039072	0.567719	0.515375	0.483646
103.8	0.291316	0.130407	0.276692	0.083269	0.064884	0.080868	0.084199	0.074364	0.058861	0.586624	0.563803	0.303104	0.253904	0.135541	0.232471	0.063616	0.060722	0.039008	0.56838	0.515853	0.48393
104	0.29138	0.130393	0.276859	0.082951	0.064763	0.080998	0.084253	0.074739	0.058437	0.586753	0.564153	0.303105	0.25353	0.135805	0.232818	0.063595	0.060586	0.039162	0.569009	0.516384	0.484312
104.2	0.291585	0.130328	0.27746	0.083049	0.064797	0.081052	0.08425	0.074746	0.05846	0.587094	0.564544	0.303257	0.25326	0.135633	0.232608	0.063702	0.060422	0.039074	0.569622	0.516859	0.484659
104.4	0.291636	0.130345	0.278079	0.082573	0.064676	0.081154	0.083899	0.074809	0.058424	0.587678	0.564659	0.303321	0.252942	0.135497	0.232464	0.063471	0.060458	0.038918	0.570174	0.516978	0.485074
104.6	0.292112	0.130004	0.27855	0.082569	0.064676	0.081248	0.08393	0.07457	0.058662	0.587683	0.565076	0.303688	0.252787	0.135474	0.23263	0.063387	0.060666	0.038934	0.570527	0.517384	0.485689
104.8	0.292716	0.130336	0.278548	0.08259	0.064786	0.081377	0.083868	0.074681	0.058453	0.588051	0.565401	0.303792	0.253218	0.135395	0.232602	0.062889	0.061039	0.039148	0.570795	0.517823	0.48608
105	0.292834	0.130647	0.278752	0.082734	0.064752	0.081613	0.083892	0.074805	0.058533	0.588514	0.565775	0.303703	0.252877	0.135033	0.232705	0.063161	0.060987	0.039482	0.571212	0.518165	0.486481
105.2	0.292821	0.130448	0.279118	0.082851	0.064516	0.081792	0.084115	0.075104	0.058347	0.588933	0.565931	0.304246	0.252898	0.135131	0.232858	0.063229	0.061092	0.039771	0.571881	0.518658	0.486527
105.4	0.293108	0.130463	0.279109	0.083103	0.064435	0.081712	0.083893	0.075078	0.058298	0.589118	0.565739	0.30438	0.252663	0.135237	0.232975	0.063571	0.061421	0.040116	0.572185	0.518973	0.486991
105.6	0.293109	0.13062	0.27902	0.083193	0.064245	0.082035	0.083927	0.075338	0.058113	0.589791	0.566412	0.304867	0.252764	0.135387	0.233259	0.063742	0.061528	0.040264	0.572712	0.519242	0.48731
105.8	0.293103	0.130361	0.278988	0.083303	0.064099	0.081912	0.083873	0.075104	0.057924	0.590166	0.566621	0.304996	0.25271	0.135087	0.23296	0.064059	0.061711	0.040435	0.573047	0.519629	0.48773
106	0.293046	0.13067	0.279607	0.083604	0.064265	0.081904	0.083942	0.075219	0.057869	0.590459	0.56651	0.305263	0.252827	0.134792	0.232793	0.064013	0.061942	0.040463	0.57355	0.519861	0.488046
106.2	0.293074	0.130869	0.279765	0.083567	0.06419	0.082128	0.084262	0.07502	0.057815	0.590709	0.566976	0.304986	0.252877	0.134505	0.232569	0.06384	0.061593	0.040508	0.574019	0.520117	0.488339
106.4	0.293226	0.130787	0.279485	0.083548	0.064366	0.082439	0.084857	0.075101	0.058027	0.591115	0.567284	0.305357	0.25341	0.134676	0.232595	0.063993	0.061667	0.040342	0.574338	0.520578	0.488908
106.6	0.29334	0.130752	0.279361	0.083672	0.064543	0.082528	0.084893	0.07506	0.057761	0.591564	0.567513	0.305916	0.253331	0.134459	0.232209	0.063957	0.061786	0.040395	0.574571	0.521295	0.489584
106.8	0.293514	0.130971	0.279616	0.083778	0.064648	0.082633	0.084678	0.075191	0.057837	0.592277	0.567808	0.306238	0.253425	0.133916	0.232292	0.064261	0.062034	0.040014	0.574913	0.521694	0.489597
107	0.293892	0.13123	0.279776	0.083738	0.064715	0.083006	0.084526	0.075308	0.057698	0.592633	0.567813	0.306675	0.25364	0.133491	0.231949	0.064235	0.061787	0.040101	0.575545	0.522349	0.489833
107.2	0.294058	0.131296	0.279629	0.084012	0.065178	0.082817	0.084107	0.075378	0.057913	0.593104	0.5674	0.306943	0.25409	0.133208	0.231942	0.064424	0.061266	0.039898	0.575747	0.523301	0.490737
107.4	0.2941	0.131305	0.279733	0.084206	0.065115	0.082536	0.083915	0.075617	0.058364	0.593553	0.567587	0.306768	0.254199	0.133242	0.232053	0.064329	0.060661	0.039663	0.576371	0.523798	0.491178
107.6	0.294472	0.131358	0.2797	0.084105	0.065512	0.081885	0.083898	0.075483	0.058471	0.59372	0.568128	0.306831	0.253715	0.133034	0.232151	0.064957	0.060708	0.039701	0.577045	0.524193	0.491376
107.8	0.294577	0.131341	0.280069	0.084257	0.065719	0.081742	0.084049	0.075403	0.05856	0.593764	0.568405	0.307048	0.253622	0.132837	0.232524	0.064715	0.060878	0.039395	0.577663	0.524728	0.491767
108	0.294439	0.131162	0.280311	0.084307	0.065704	0.081609	0.083855	0.075659	0.058221	0.593966	0.569139	0.307012	0.253296	0.132396	0.232792	0.064337	0.060875	0.039308	0.578141	0.525305	0.491863
108.2	0.294682	0.131471	0.280884	0.08439	0.065747	0.081247	0.083987	0.075358	0.058915	0.594109	0.569332	0.306851	0.253539	0.132234	0.232783	0.064381	0.060943	0.039033	0.578559	0.525461	0.492226
108.4	0.294692	0.131631	0.281049	0.083964	0.065867	0.080696	0.083678	0.075302	0.058933	0.594161	0.569741	0.306767	0.253589	0.131636	0.232879	0.064068	0.061399	0.038763	0.578837	0.52574	0.492587
108.6	0.295024	0.131805	0.281085	0.084143	0.066133	0.081008	0.083913	0.075632	0.059553	0.594229	0.56973	0.306899	0.2534	0.131554	0.233275	0.063866	0.061636	0.03874	0.579243	0.52602	0.493197
108.8	0.295201	0.132323	0.281119	0.084458	0.066263	0.080712	0.083984	0.075788	0.059776	0.594729	0.569857	0.306517	0.253583	0.131415	0.23323	0.063611	0.061825	0.038649	0.579707	0.526221	0.493417
109	0.295336	0.132588	0.281832	0.08461	0.066094	0.080866	0.084146	0.075837	0.060109	0.594793	0.569728	0.306645	0.25329	0.131266	0.233348	0.063811	0.061773	0.038865	0.580374	0.526403	0.493533
109.2	0.29581	0.132612	0.282153	0.084363	0.066014	0.08044	0.083933	0.075587	0.060337	0.595181	0.570061	0.306635	0.2532	0.131158	0.233572	0.063721	0.062101	0.038946	0.580987	0.526633	0.49408
109.4	0.296024	0.133023	0.282701	0.08431	0.066153	0.080238	0.083755	0.075855	0.060265	0.595324	0.570622	0.306619	0.253428	0.131054	0.233393	0.063694	0.062399	0.038968	0.581203	0.527021	0.494329
109.6	0.296404	0.1333	0.282895	0.084045	0.066351	0.080188	0.08375	0.075765	0.059741	0.595382	0.571346	0.306499	0.253639	0.131077	0.233174	0.06369	0.062335	0.038975	0.58178	0.527281	0.494814
109.8	0.296445	0.133537	0.283783	0.084037	0.066343	0.080067	0.083842	0.076049	0.059547	0.595099	0.571473	0.306347	0.253458	0.131105	0.232773	0.063645	0.062781	0.039128	0.582262	0.527577	0.495357
110	0.297	0.134021	0.284581	0.083929	0.066161	0.080209	0.083883	0.076384	0.059521	0.594907	0.572246	0.306162	0.253644	0.130883	0.23282	0.063659	0.062948	0.03935	0.582766	0.527896	0.495694
110.2	0.296937	0.13387	0.284868	0.083755	0.066144	0.080654	0.08459	0.076445	0.059302	0.595206	0.573278	0.305987	0.25368	0.131061	0.232687	0.063478	0.062843	0.039454	0.583137	0.528475	0.495892
110.4	0.29753	0.133994	0.28496	0.083727	0.066019	0.080615	0.084938	0.07666	0.059347	0.595738	0.5735	0.30646	0.25387	0.131219	0.232492	0.06345	0.063341	0.039867	0.583445	0.5291	0.496404
110.6	0.29775	0.134235	0.285045	0.083939	0.065821	0.080688	0.084703	0.07653	0.059101	0.596061	0.57349	0.306905	0.253778	0.131043	0.232489	0.063069	0.06333	0.03989	0.583848	0.529521	0.496769
110.8	0.297982	0.13424	0.285033	0.08388	0.065596	0.081205	0.08437	0.076791	0.059147	0.596467	0.573541	0.307417	0.253663	0.131542	0.232694	0.063186	0.06321	0.040019	0.584121	0.530129	0.497151
111	0.298397	0.134125	0.285022	0.083597	0.065573	0.081385	0.084066	0.076912	0.059288	0.596444	0.573787	0.307876	0.25372	0.132078	0.232355	0.063409	0.063194	0.040092	0.584616	0.530811	0.497589
111.2	0.298694	0.134021	0.284822	0.083529	0.065345	0.081242	0.084351	0.07711	0.059142	0.596858	0.573786	0.308305	0.254009	0.132297	0.232555	0.063842	0.063078	0.040206	0.58488	0.531204	0.498044
111.4	0.298828	0.134154	0.284687	0.083419	0.065208	0.081435	0.084431	0.077424	0.059089	0.597121	0.574454	0.308123	0.253685	0.132843	0.232628	0.064277	0.063153	0.040474	0.585437	0.531693	0.498163
111.6	0.299111	0.134249	0.284457	0.083557	0.065232	0.081313	0.084578	0.077175	0.058995	0.597145	0.574752	0.308674	0.253447	0.132747	0.232602	0.06476	0.063132	0.040705	0.585942	0.532112	0.49861
111.8	0.298855	0.134429	0.28453	0.083664	0.065234	0.081828	0.084837	0.077166	0.059349	0.597764	0.574578	0.309355	0.253584	0.132543	0.232622	0.06483	0.063133	0.040427	0.586102	0.532681	0.499146
112	0.298936	0.134522	0.284599	0.083529	0.06516	0.081756	0.084617	0.077352	0.059466	0.598037	0.574843	0.309552	0.253384	0.132749	0.232579	0.065578	0.063348	0.040351	0.586434	0.533113	0.499465
112.2	0.298931	0.134578	0.284624	0.083401	0.065137	0.081797	0.085002	0.077632	0.060136	0.598666	0.574583	0.30981	0.253399	0.133089	0.232453	0.0659	0.063366	0.040395	0.587047	0.533551	0.500427
112.4	0.299027	0.134268	0.284563	0.083256	0.065292	0.081646	0.084734	0.078063	0.060333	0.59875	0.574657	0.310313	0.253058	0.132667	0.232526	0.066253	0.063407	0.040283	0.587469	0.534306	0.500904
112.6	0.299044	0.13443	0.284318	0.083411	0.065491	0.08216	0.084835	0.07846	0.060545	0.59922	0.574095	0.311051	0.252627	0.132578	0.232477	0.066394	0.063251	0.040179	0.587819	0.534524	0.501841
112.8	0.299052	0.134402	0.284477	0.083939	0.06564	0.082157	0.084796	0.078352	0.060594	0.599645	0.574239	0.311207	0.252831	0.132251	0.232535	0.066146	0.063096	0.039843	0.588086	0.535115	0.502667
113	0.299126	0.134066	0.284556	0.083957	0.06575	0.082038	0.08485	0.078421	0.060716	0.599874	0.574413	0.31163	0.252656	0.131911	0.232551	0.066013	0.06273	0.039891	0.588575	0.535601	0.503013
113.2	0.29919	0.133903	0.284915	0.083708	0.06593	0.081369	0.084832	0.078498	0.060645	0.600456	0.574798	0.311337	0.252541	0.131455	0.232349	0.066443	0.063113	0.039798	0.588935	0.535836	0.503505
113.4	0.299126	0.133901	0.285237	0.083582	0.066099	0.081755	0.084831	0.078591	0.060194	0.600751	0.575807	0.31144	0.252518	0.131087	0.231923	0.066184	0.063297	0.039358	0.589539	0.536092	0.503612
113.6	0.299274	0.133809	0.285508	0.083448	0.066482	0.081506	0.084834	0.078525	0.059751	0.600918	0.576086	0.311039	0.252277	0.131105	0.231842	0.066443	0.063412	0.038869	0.590363	0.53626	0.50407
113.8	0.299258	0.133779	0.286141	0.083398	0.06646	0.081392	0.084843	0.078671	0.05992	0.601136	0.576724	0.310773	0.252322	0.130974	0.231953	0.066007	0.063279	0.038889	0.59061	0.536586	0.504479
114	0.29946	0.133486	0.286451	0.083342	0.066582	0.081237	0.084773	0.078461	0.059629	0.601367	0.577457	0.310314	0.2526	0.130571	0.231896	0.065936	0.062748	0.038919	0.591332	0.536832	0.504623
114.2	0.299337	0.133239	0.286483	0.083298	0.066763	0.080718	0.08509	0.077908	0.0593	0.60173	0.577919	0.310647	0.25234	0.130646	0.231684	0.06532	0.062958	0.038835	0.59196	0.537277	0.50476
114.4	0.299937	0.13326	0.286398	0.083344	0.066784	0.080276	0.085045	0.077826	0.059299	0.601766	0.577752	0.310906	0.252552	0.130632	0.231446	0.065106	0.063177	0.03899	0.5925	0.537684	0.505322
114.6	0.300148	0.133075	0.286464	0.083462	0.066705	0.080747	0.085034	0.07733	0.059282	0.601818	0.578077	0.311563	0.25257	0.130828	0.231504	0.064778	0.062855	0.038786	0.593005	0.537878	0.505496
114.8	0.300606	0.133059	0.286985	0.08333	0.067014	0.080672	0.085111	0.077356	0.059291	0.601812	0.578187	0.311741	0.252839	0.131153	0.231258	0.064517	0.06311	0.038798	0.593255	0.538346	0.505543
115	0.300796	0.133167	0.28711	0.083293	0.066958	0.080476	0.085193	0.076977	0.05944	0.601441	0.578543	0.311918	0.253009	0.131047	0.231127	0.064302	0.062874	0.038924	0.593614	0.538398	0.505403
115.2	0.301117	0.13354	0.287323	0.083423	0.066699	0.080447	0.085504	0.076677	0.059197	0.601622	0.578712	0.312228	0.253092	0.130906	0.231054	0.064374	0.06295	0.039396	0.594349	0.538672	0.505376
115.4	0.301246	0.134261	0.287386	0.083607	0.066808	0.080424	0.085066	0.076585	0.059079	0.601765	0.57865	0.312341	0.253032	0.130859	0.230527	0.064399	0.063138	0.039628	0.594545	0.539366	0.505776
115.6	0.301487	0.134453	0.287653	0.083799	0.066598	0.08036	0.085009	0.076602	0.059364	0.601987	0.57837	0.312432	0.253422	0.130361	0.230042	0.064222	0.062908	0.039481	0.594743	0.539886	0.506072
115.8	0.301095	0.134501	0.287905	0.083993	0.066726	0.080758	0.085153	0.076538	0.059764	0.602244	0.578047	0.313033	0.253265	0.130757	0.229987	0.064144	0.063432	0.039374	0.594921	0.540227	0.506351
116	0.300988	0.134448	0.287919	0.083778	0.066405	0.080584	0.085135	0.076752	0.05948	0.602235	0.577985	0.312893	0.253015	0.130747	0.229757	0.064378	0.064073	0.039882	0.595243	0.540759	0.506588
116.2	0.300979	0.134627	0.287545	0.083869	0.066076	0.08128	0.085374	0.076617	0.059878	0.602516	0.577789	0.31325	0.25307	0.131031	0.229747	0.064214	0.064048	0.040415	0.595746	0.541492	0.507313
116.4	0.301136	0.135167	0.287601	0.083892	0.065706	0.081238	0.0854	0.076192	0.059865	0.602562	0.577648	0.313485	0.253082	0.131123	0.229991	0.064373	0.064192	0.040555	0.59631	0.541991	0.508024
116.6	0.30111	0.135502	0.287598	0.084146	0.06519	0.081602	0.085497	0.075911	0.059918	0.602976	0.577562	0.313665	0.253095	0.131411	0.230024	0.064529	0.064255	0.040316	0.59657	0.542216	0.508844
116.8	0.300945	0.135422	0.287572	0.084509	0.065075	0.081822	0.085571	0.076056	0.059679	0.603515	0.577579	0.313499	0.253218	0.131686	0.230122	0.064148	0.064237	0.040485	0.596912	0.5427	0.509553
117	0.301567	0.135504	0.287765	0.084152	0.064704	0.081797	0.085621	0.076021	0.059612	0.603834	0.577714	0.313593	0.252918	0.131757	0.230347	0.064518	0.064365	0.040398	0.597438	0.543181	0.509483
117.2	0.301836	0.13601	0.288155	0.083816	0.064309	0.081838	0.085872	0.075716	0.059632	0.604475	0.578485	0.313243	0.252829	0.131981	0.230496	0.065074	0.064956	0.040331	0.597817	0.543684	0.509682
117.4	0.302288	0.136233	0.288383	0.083674	0.064182	0.082223	0.085509	0.075704	0.05968	0.604895	0.579228	0.313195	0.252486	0.131866	0.230657	0.065141	0.065112	0.040029	0.598563	0.544204	0.510065
117.6	0.302638	0.136505	0.288709	0.083542	0.064262	0.081766	0.085615	0.075925	0.05991	0.60511	0.579562	0.312962	0.25234	0.13229	0.230997	0.06572	0.065103	0.040042	0.599004	0.544625	0.510577
117.8	0.302908	0.136467	0.28868	0.083534	0.064348	0.081767	0.085585	0.076018	0.060419	0.605834	0.58056	0.312916	0.252348	0.132109	0.231153	0.065767	0.064865	0.040539	0.599271	0.544885	0.511305
118	0.303306	0.136435	0.288604	0.083569	0.064495	0.081757	0.085505	0.076053	0.060538	0.606284	0.581256	0.312774	0.251971	0.131879	0.231148	0.066237	0.064962	0.040796	0.599994	0.545018	0.511821
118.2	0.303608	0.136471	0.288608	0.08364	0.064687	0.081623	0.085619	0.075954	0.060682	0.606648	0.581876	0.313339	0.251546	0.131821	0.231271	0.06645	0.065189	0.040871	0.600469	0.545513	0.512372
118.4	0.304241	0.136453	0.288866	0.083861	0.065013	0.081802	0.085717	0.076141	0.061059	0.607001	0.582522	0.313378	0.25156	0.131773	0.2314	0.06674	0.065003	0.041065	0.600968	0.545712	0.51286
118.6	0.304518	0.136343	0.289151	0.084138	0.065132	0.081998	0.085792	0.076082	0.061229	0.60719	0.583101	0.313541	0.251202	0.131838	0.231662	0.066972	0.064969	0.041082	0.601377	0.545862	0.513005
118.8	0.30459	0.136322	0.289458	0.084357	0.065412	0.081644	0.085856	0.076277	0.061332	0.607078	0.58333	0.313535	0.251102	0.131499	0.23177	0.06715	0.065092	0.041226	0.601631	0.546143	0.5132
119	0.304532	0.136284	0.289421	0.084607	0.065544	0.081549	0.085907	0.076297	0.061242	0.606882	0.583703	0.313716	0.25076	0.131228	0.231879	0.067477	0.064937	0.041401	0.601928	0.546321	0.513329
119.2	0.304616	0.136305	0.289641	0.084894	0.065548	0.081541	0.085958	0.076436	0.060837	0.607021	0.583761	0.313946	0.250576	0.130993	0.231673	0.067903	0.065439	0.041477	0.602296	0.546618	0.513461
119.4	0.304445	0.136286	0.289631	0.085086	0.065868	0.081382	0.085827	0.07676	0.060514	0.606859	0.583546	0.313957	0.250625	0.13067	0.231553	0.068031	0.06537	0.041484	0.602161	0.546906	0.51351
119.6	0.304153	0.135971	0.289743	0.08529	0.0659	0.081308	0.086158	0.076933	0.060415	0.606654	0.58328	0.313956	0.250567	0.130467	0.231575	0.068218	0.065348	0.04144	0.602187	0.547023	0.513349
119.8	0.303555	0.135758	0.28961	0.085551	0.066098	0.081458	0.086319	0.076789	0.060092	0.606359	0.583021	0.314433	0.250189	0.130627	0.231783	0.068337	0.065824	0.041625	0.602282	0.547107	0.513212
